# Supplementary material for: Genome-wide association study and Mendelian randomization analysis provide insights for improving rice yield potential
Source: Sci Rep. 2021 Mar 25;11:6894. doi: 10.1038/s41598-021-86389-7 (PMC7994632; doi:10.1038/s41598-021-86389-7)
Supplement: Supplementary file 2 — Supplementary Information 2. [file 41598_2021_86389_MOESM2_ESM.xlsx]

## Sheet: Title
Genome-wide association study and Mendelian randomization analysis provide insights for improving rice yield potential
Jing Su1, Kai Xu1, Zirong Li1, Yuan Hu1, Zhongli Hu2, Xingfei Zheng3, Shufeng Song4, Zhonghai Tang5, Lanzhi Li 1*
1 Hunan Engineering & Technology Research Center for Agricultural Big Data Analysis & Decision-making, Hunan Agricultural University, Changsha, 410128, China
2 State Key Laboratory of Hybrid Rice, Wuhan University, Wuhan, 430072, China
3 Hubei Key Laboratory of Food Crop Germplasm and Genetic Improvement, Food Crop Institute, Hubei Academy of Agricultural Sciences, Wuhan 430064, China
4 State Key Laboratory of Hybrid Rice, Hunan Hybrid Rice Research Center, Changsha 410125, China
5 College of Food Science and Technology, Hunan Agricultural University, Changsha 410128, China
corresponding author
Lanzhi Li
Email: lancy0829@163.com

## Sheet: S1
Supplementary Table S1. Significant SNPs associated with yield or its component traits detected by meta-GWAS (P-value < 1E-06)
Trait	SNP	Chromosome	Position	P-value
GPP	chr03_22755211	3	22755211	6.1e-07
GPP	chr03_29975434	3	29975434	5.75e-07
GPP	chr03_29979498	3	29979498	1.12e-07
GPP	chr03_898774	3	898774	2.92e-07
GPP	chr03_911140	3	911140	2.37e-07
GPP	chr04_33311314	4	33311314	1.94e-07
GPP	chr04_33312032	4	33312032	1.94e-07
GPP	chr04_33314091	4	33314091	1.94e-07
GPP	chr04_33314165	4	33314165	6.96e-07
GPP	chr04_33314708	4	33314708	4.99e-07
GPP	chr04_33314825	4	33314825	1.94e-07
GPP	chr04_33315561	4	33315561	4.99e-07
GPP	chr04_33316568	4	33316568	1.94e-07
GPP	chr04_33317601	4	33317601	1.94e-07
GPP	chr04_33317694	4	33317694	4.99e-07
GPP	chr04_33317739	4	33317739	4.99e-07
GPP	chr04_33318471	4	33318471	1.94e-07
GPP	chr04_33319503	4	33319503	6.85e-07
GPP	chr04_33319545	4	33319545	4.99e-07
GPP	chr04_33320137	4	33320137	4.99e-07
GPP	chr04_33321197	4	33321197	4.99e-07
GPP	chr04_33321267	4	33321267	4.99e-07
GPP	chr04_33321306	4	33321306	4.99e-07
GPP	chr04_33321332	4	33321332	4.99e-07
GPP	chr04_33321502	4	33321502	4.99e-07
GPP	chr04_33321523	4	33321523	4.99e-07
GPP	chr04_33321883	4	33321883	4.99e-07
GPP	chr04_33322073	4	33322073	1.94e-07
GPP	chr04_33322107	4	33322107	1.94e-07
GPP	chr04_33322117	4	33322117	1.94e-07
GPP	chr04_33322418	4	33322418	4.99e-07
GPP	chr04_33322513	4	33322513	4.99e-07
GPP	chr04_33322639	4	33322639	4.99e-07
GPP	chr04_33322813	4	33322813	4.99e-07
GPP	chr04_33322883	4	33322883	8.15e-07
GPP	chr04_33324921	4	33324921	4.99e-07
GPP	chr04_33327266	4	33327266	1.94e-07
GPP	chr04_33328654	4	33328654	4.99e-07
GPP	chr04_33328781	4	33328781	4.99e-07
GPP	chr04_33328846	4	33328846	4.99e-07
GPP	chr04_33329036	4	33329036	4.99e-07
GPP	chr04_33331394	4	33331394	4.99e-07
GPP	chr04_33332117	4	33332117	4.99e-07
GPP	chr04_33336324	4	33336324	5.38e-07
GPP	chr04_33336957	4	33336957	1.94e-07
GPP	chr04_33337748	4	33337748	4.87e-08
GPP	chr04_33337837	4	33337837	4.87e-08
GPP	chr04_33340107	4	33340107	1.01e-07
GPP	chr04_33340538	4	33340538	1.01e-07
GPP	chr04_33343828	4	33343828	1.01e-07
GPP	chr04_33344600	4	33344600	1.2e-07
GPP	chr04_33346750	4	33346750	4.42e-08
GPP	chr04_33346903	4	33346903	3.07e-08
GPP	chr04_33346919	4	33346919	3.07e-08
GPP	chr04_33347126	4	33347126	6.27e-08
GPP	chr04_33347375	4	33347375	4.42e-08
GPP	chr04_33347725	4	33347725	4.42e-08
GPP	chr04_33347729	4	33347729	4.42e-08
GPP	chr04_33348010	4	33348010	3.07e-08
GPP	chr04_33348093	4	33348093	3.07e-08
GPP	chr04_33348710	4	33348710	3.07e-08
GPP	chr04_33349449	4	33349449	3.07e-08
GPP	chr04_33349708	4	33349708	3.07e-08
GPP	chr04_33350191	4	33350191	6.27e-08
GPP	chr04_33350395	4	33350395	8.21e-07
GPP	chr04_33350518	4	33350518	3.07e-08
GPP	chr04_33351030	4	33351030	1.74e-09
GPP	chr04_33351289	4	33351289	3.07e-08
GPP	chr04_33351847	4	33351847	1.74e-09
GPP	chr04_33352563	4	33352563	2.19e-07
GPP	chr04_33352572	4	33352572	2.19e-07
GPP	chr04_33352647	4	33352647	5.85e-08
GPP	chr04_33352691	4	33352691	3.07e-08
GPP	chr04_33352799	4	33352799	1.95e-07
GPP	chr04_33352914	4	33352914	1.74e-09
GPP	chr04_33353444	4	33353444	3.07e-08
GPP	chr04_33353455	4	33353455	3.07e-08
GPP	chr04_33353576	4	33353576	3.07e-08
GPP	chr04_33353594	4	33353594	3.07e-08
GPP	chr04_33358474	4	33358474	3.07e-08
GPP	chr04_33358558	4	33358558	3.07e-08
GPP	chr04_33358617	4	33358617	3.07e-08
GPP	chr04_33358691	4	33358691	1.74e-09
GPP	chr04_33358761	4	33358761	3.07e-08
GPP	chr04_33359013	4	33359013	3.07e-08
GPP	chr04_33359479	4	33359479	3.07e-08
GPP	chr04_33360321	4	33360321	9.12e-10
GPP	chr04_33360330	4	33360330	3.07e-08
GPP	chr04_33360461	4	33360461	3.07e-08
GPP	chr04_33360707	4	33360707	3.63e-09
GPP	chr04_33361195	4	33361195	1.17e-07
GPP	chr04_33361241	4	33361241	6.27e-08
GPP	chr04_33361675	4	33361675	4.09e-08
GPP	chr04_33369063	4	33369063	6.27e-08
GPP	chr04_33369155	4	33369155	6.27e-08
GPP	chr04_33369500	4	33369500	6.27e-08
GPP	chr04_33369864	4	33369864	6.27e-08
GPP	chr04_33375194	4	33375194	6.27e-08
GPP	chr04_33375678	4	33375678	5.85e-08
GPP	chr04_33376149	4	33376149	1.17e-07
GPP	chr04_33376193	4	33376193	4.64e-09
GPP	chr04_33377510	4	33377510	6.27e-08
GPP	chr04_33377562	4	33377562	7.91e-09
GPP	chr04_33377563	4	33377563	7.91e-09
GPP	chr04_33377626	4	33377626	6.27e-08
GPP	chr04_33377778	4	33377778	3.86e-09
GPP	chr04_33377898	4	33377898	6.27e-08
GPP	chr04_33378471	4	33378471	6.27e-08
GPP	chr04_33380684	4	33380684	6.27e-08
GPP	chr04_33381006	4	33381006	3.07e-08
GPP	chr04_33381025	4	33381025	3.07e-08
GPP	chr04_33381594	4	33381594	3.07e-08
GPP	chr04_33382390	4	33382390	6.27e-08
GPP	chr04_33382684	4	33382684	6.27e-08
GPP	chr04_33383265	4	33383265	3.07e-08
GPP	chr04_33383665	4	33383665	2.01e-07
GPP	chr04_33383726	4	33383726	3.07e-08
GPP	chr04_33383757	4	33383757	3.07e-08
GPP	chr04_33383917	4	33383917	3.07e-08
GPP	chr04_33384068	4	33384068	3.07e-08
GPP	chr04_33384263	4	33384263	3.07e-08
GPP	chr04_33385233	4	33385233	6.27e-08
GPP	chr04_33385420	4	33385420	3.07e-08
GPP	chr04_33385474	4	33385474	6.81e-08
GPP	chr04_33385600	4	33385600	5.09e-08
GPP	chr04_33386030	4	33386030	1.74e-09
GPP	chr04_33386095	4	33386095	3.07e-08
GPP	chr04_33386333	4	33386333	1.74e-09
GPP	chr04_33386422	4	33386422	3.07e-08
GPP	chr04_33386434	4	33386434	9.27e-07
GPP	chr04_33386446	4	33386446	3.07e-08
GPP	chr04_33386937	4	33386937	3.07e-08
GPP	chr04_33388641	4	33388641	3.07e-08
GPP	chr04_33389124	4	33389124	3.07e-08
GPP	chr04_33389933	4	33389933	3.07e-08
GPP	chr04_33390410	4	33390410	6.27e-08
GPP	chr04_33397202	4	33397202	6.27e-08
GPP	chr04_33397927	4	33397927	3.07e-08
GPP	chr04_33398055	4	33398055	3.07e-08
GPP	chr04_33398183	4	33398183	3.07e-08
GPP	chr04_33398243	4	33398243	3.07e-08
GPP	chr04_33398421	4	33398421	3.07e-08
GPP	chr04_33398609	4	33398609	3.07e-08
GPP	chr04_33398784	4	33398784	3.07e-08
GPP	chr04_33398812	4	33398812	3.07e-08
GPP	chr04_33398884	4	33398884	3.07e-08
GPP	chr04_33398903	4	33398903	3.07e-08
GPP	chr04_33398970	4	33398970	3.07e-08
GPP	chr04_33399301	4	33399301	3.07e-08
GPP	chr04_33400098	4	33400098	3.07e-08
GPP	chr04_33400158	4	33400158	3.07e-08
GPP	chr04_33400332	4	33400332	3.07e-08
GPP	chr04_33401110	4	33401110	3.07e-08
GPP	chr04_33401261	4	33401261	3.07e-08
GPP	chr04_33402121	4	33402121	3.07e-08
GPP	chr04_33402569	4	33402569	3.07e-08
GPP	chr04_33402935	4	33402935	3.07e-08
GPP	chr04_33404597	4	33404597	3.07e-08
GPP	chr04_33404713	4	33404713	6.27e-08
GPP	chr04_33406583	4	33406583	3.07e-08
GPP	chr04_33406592	4	33406592	3.07e-08
GPP	chr04_33406916	4	33406916	3.99e-08
GPP	chr04_33407477	4	33407477	3.07e-08
GPP	chr04_33407562	4	33407562	3.07e-08
GPP	chr04_33408111	4	33408111	3.07e-08
GPP	chr04_33409257	4	33409257	3.07e-08
GPP	chr04_33410132	4	33410132	3.07e-08
GPP	chr04_33411066	4	33411066	3.07e-08
GPP	chr04_33411068	4	33411068	3.07e-08
GPP	chr04_33411083	4	33411083	3.07e-08
GPP	chr04_33413032	4	33413032	3.07e-08
GPP	chr04_33413045	4	33413045	3.07e-08
GPP	chr04_33413069	4	33413069	3.07e-08
GPP	chr04_33413359	4	33413359	3.07e-08
GPP	chr04_33413546	4	33413546	3.07e-08
GPP	chr04_33414047	4	33414047	3.07e-08
GPP	chr04_33414048	4	33414048	3.07e-08
GPP	chr04_33414069	4	33414069	3.07e-08
GPP	chr04_33414776	4	33414776	3.07e-08
GPP	chr04_33414879	4	33414879	3.07e-08
GPP	chr04_33414966	4	33414966	3.07e-08
GPP	chr04_33416684	4	33416684	3.07e-08
GPP	chr04_33417482	4	33417482	3.05e-08
GPP	chr04_33418336	4	33418336	5.15e-08
GPP	chr04_33418715	4	33418715	3.37e-08
GPP	chr04_33419494	4	33419494	3.98e-07
GPP	chr04_33419793	4	33419793	3.07e-08
GPP	chr04_33421221	4	33421221	3.98e-07
GPP	chr04_33421341	4	33421341	4.42e-07
GPP	chr04_33421362	4	33421362	4.42e-07
GPP	chr04_33421470	4	33421470	3.98e-07
GPP	chr04_33421663	4	33421663	3.98e-07
GPP	chr04_33423603	4	33423603	1.09e-07
GPP	chr04_33423626	4	33423626	1.09e-07
GPP	chr04_33423714	4	33423714	7.01e-07
GPP	chr04_33424166	4	33424166	4.83e-07
GPP	chr04_33424325	4	33424325	2.79e-08
GPP	chr04_33424513	4	33424513	4.43e-08
GPP	chr04_33424539	4	33424539	3e-09
GPP	chr04_33424631	4	33424631	4.43e-08
GPP	chr04_33425540	4	33425540	1.17e-08
GPP	chr04_33425885	4	33425885	1.44e-07
GPP	chr04_33426612	4	33426612	6.91e-08
GPP	chr04_33428601	4	33428601	1.83e-08
GPP	chr04_33428983	4	33428983	1.44e-07
GPP	chr04_33429188	4	33429188	1.44e-07
GPP	chr04_33429614	4	33429614	1.44e-07
GPP	chr04_33430293	4	33430293	1.44e-07
GPP	chr04_33430449	4	33430449	1.44e-07
GPP	chr04_33430632	4	33430632	3.78e-08
GPP	chr04_33431106	4	33431106	1.44e-07
GPP	chr04_33431179	4	33431179	1.44e-07
GPP	chr04_33431184	4	33431184	1.44e-07
GPP	chr04_33431991	4	33431991	1.44e-07
GPP	chr04_33432031	4	33432031	1.83e-08
GPP	chr04_33432064	4	33432064	1.83e-08
GPP	chr04_33432641	4	33432641	1.44e-07
GPP	chr04_33433307	4	33433307	1.83e-08
GPP	chr04_33433943	4	33433943	1.44e-07
GPP	chr04_33434234	4	33434234	1.44e-07
GPP	chr04_33434333	4	33434333	6.91e-08
GPP	chr04_33434404	4	33434404	6.91e-08
GPP	chr04_33434529	4	33434529	1.44e-07
GPP	chr04_33434531	4	33434531	1.44e-07
GPP	chr04_33434602	4	33434602	1.44e-07
GPP	chr04_33434686	4	33434686	1.83e-08
GPP	chr04_33435105	4	33435105	1.83e-08
GPP	chr04_33435629	4	33435629	1.44e-07
GPP	chr04_33435891	4	33435891	1.44e-07
GPP	chr04_33436097	4	33436097	1.83e-08
GPP	chr04_33436333	4	33436333	1.44e-07
GPP	chr04_33437144	4	33437144	1.83e-08
GPP	chr04_33437563	4	33437563	1.83e-08
GPP	chr04_33437690	4	33437690	6.91e-08
GPP	chr04_33438288	4	33438288	1.83e-08
GPP	chr04_33438491	4	33438491	3.34e-07
GPP	chr04_33439055	4	33439055	1.83e-08
GPP	chr04_33439103	4	33439103	1.83e-08
GPP	chr04_33439284	4	33439284	1.83e-08
GPP	chr04_33439296	4	33439296	1.83e-08
GPP	chr04_33441353	4	33441353	1.83e-08
GPP	chr04_33442181	4	33442181	1.83e-08
GPP	chr04_33442458	4	33442458	3.45e-08
GPP	chr04_33442512	4	33442512	3.45e-08
GPP	chr04_33442557	4	33442557	3.45e-08
GPP	chr04_33442605	4	33442605	1.44e-07
GPP	chr04_33442622	4	33442622	5.85e-08
GPP	chr04_33442704	4	33442704	3.45e-08
GPP	chr04_33443091	4	33443091	1.44e-07
GPP	chr04_33443292	4	33443292	1.44e-07
GPP	chr04_33443297	4	33443297	1.44e-07
GPP	chr04_33443454	4	33443454	6.91e-08
GPP	chr04_33443486	4	33443486	6.91e-08
GPP	chr04_33443724	4	33443724	6.91e-08
GPP	chr04_33443864	4	33443864	6.91e-08
GPP	chr04_33446543	4	33446543	1.76e-08
GPP	chr04_33447370	4	33447370	3.45e-08
GPP	chr04_33447961	4	33447961	8.62e-09
GPP	chr04_33447962	4	33447962	8.62e-09
GPP	chr04_33447992	4	33447992	8.62e-09
GPP	chr04_33448911	4	33448911	1.76e-08
GPP	chr04_33449095	4	33449095	1.76e-08
GPP	chr04_33449188	4	33449188	1.76e-08
GPP	chr04_33449328	4	33449328	1.76e-08
GPP	chr04_33449363	4	33449363	1.76e-08
GPP	chr04_33449366	4	33449366	1.76e-08
GPP	chr04_33449797	4	33449797	1.76e-08
GPP	chr04_33449850	4	33449850	1.76e-08
GPP	chr04_33449944	4	33449944	1.76e-08
GPP	chr04_33449989	4	33449989	1.76e-08
GPP	chr04_33450012	4	33450012	1.76e-08
GPP	chr04_33450077	4	33450077	1.25e-07
GPP	chr04_33450125	4	33450125	1.76e-08
GPP	chr04_33450925	4	33450925	1.76e-08
GPP	chr04_33451326	4	33451326	6.91e-08
GPP	chr04_33451857	4	33451857	1.76e-08
GPP	chr04_33473544	4	33473544	1.75e-09
GPP	chr04_33510489	4	33510489	3.52e-07
GPP	chr04_33510626	4	33510626	7.27e-07
GPP	chr04_33510720	4	33510720	5.89e-07
GPP	chr04_33511134	4	33511134	4.07e-07
GPP	chr04_33511461	4	33511461	3.52e-07
GPP	chr04_33511576	4	33511576	3.52e-07
GPP	chr04_33511616	4	33511616	3.52e-07
GPP	chr04_33511814	4	33511814	3.52e-07
GPP	chr04_33511959	4	33511959	3.52e-07
GPP	chr04_33512073	4	33512073	3.52e-07
GPP	chr04_33512264	4	33512264	3.52e-07
GPP	chr04_33512265	4	33512265	3.52e-07
GPP	chr04_33512312	4	33512312	1.61e-08
GPP	chr04_33529874	4	33529874	3.52e-07
GPP	chr04_33529880	4	33529880	3.52e-07
GPP	chr04_34031352	4	34031352	3.95e-07
GPP	chr04_34254372	4	34254372	8.77e-09
GPP	chr04_34265270	4	34265270	2.48e-07
GPP	chr04_34265300	4	34265300	2.48e-07
GPP	chr04_34265373	4	34265373	2.48e-07
GPP	chr04_34265479	4	34265479	5.45e-07
GPP	chr04_34265781	4	34265781	2.48e-07
GPP	chr04_34266314	4	34266314	2.48e-07
GPP	chr04_34266715	4	34266715	2.48e-07
GPP	chr04_34266844	4	34266844	2.48e-07
GPP	chr04_34266897	4	34266897	2.48e-07
GPP	chr04_34266900	4	34266900	2.48e-07
GPP	chr04_34266938	4	34266938	2.48e-07
GPP	chr04_34267135	4	34267135	2.48e-07
GPP	chr04_34267222	4	34267222	2.48e-07
GPP	chr04_34267376	4	34267376	2.48e-07
GPP	chr04_34267390	4	34267390	2.48e-07
GPP	chr04_34267395	4	34267395	2.48e-07
GPP	chr04_34267446	4	34267446	2.48e-07
GPP	chr04_34267499	4	34267499	2.48e-07
GPP	chr04_34267510	4	34267510	2.48e-07
GPP	chr04_34267551	4	34267551	2.48e-07
GPP	chr04_34267572	4	34267572	2.48e-07
GPP	chr04_34267579	4	34267579	2.48e-07
GPP	chr04_34267663	4	34267663	2.48e-07
GPP	chr04_34267664	4	34267664	2.48e-07
GPP	chr04_34267665	4	34267665	2.48e-07
GPP	chr04_34267679	4	34267679	2.48e-07
GPP	chr04_34267815	4	34267815	2.48e-07
GPP	chr04_34268477	4	34268477	2.48e-07
GPP	chr04_34268599	4	34268599	2.48e-07
GPP	chr04_34269169	4	34269169	2.48e-07
GPP	chr04_34270306	4	34270306	2.48e-07
GPP	chr04_34270591	4	34270591	2.48e-07
GPP	chr04_34271022	4	34271022	2.48e-07
GPP	chr04_34271224	4	34271224	2.48e-07
GPP	chr04_34271298	4	34271298	2.48e-07
GPP	chr04_34271593	4	34271593	2.48e-07
GPP	chr04_34271612	4	34271612	2.48e-07
GPP	chr04_34271640	4	34271640	2.48e-07
GPP	chr04_34271656	4	34271656	2.48e-07
GPP	chr04_34271661	4	34271661	2.48e-07
GPP	chr04_34271665	4	34271665	2.48e-07
GPP	chr04_34271685	4	34271685	2.48e-07
GPP	chr04_34271728	4	34271728	4.82e-07
GPP	chr04_34271731	4	34271731	4.82e-07
GPP	chr04_34271732	4	34271732	4.82e-07
GPP	chr04_34271801	4	34271801	2.48e-07
GPP	chr04_34271806	4	34271806	2.48e-07
GPP	chr04_34271853	4	34271853	2.48e-07
GPP	chr04_34271881	4	34271881	2.48e-07
GPP	chr04_34271886	4	34271886	2.48e-07
GPP	chr04_34271998	4	34271998	2.48e-07
GPP	chr04_34272003	4	34272003	2.48e-07
GPP	chr04_34272014	4	34272014	2.48e-07
GPP	chr04_34272062	4	34272062	2.48e-07
GPP	chr04_34272064	4	34272064	2.48e-07
GPP	chr04_34272071	4	34272071	2.48e-07
GPP	chr04_34272120	4	34272120	2.48e-07
GPP	chr04_34272193	4	34272193	2.48e-07
GPP	chr04_34272277	4	34272277	2.48e-07
GPP	chr04_34272325	4	34272325	2.48e-07
GPP	chr04_34272332	4	34272332	2.48e-07
GPP	chr04_34272337	4	34272337	2.48e-07
GPP	chr04_34272357	4	34272357	2.48e-07
GPP	chr04_34272409	4	34272409	2.48e-07
GPP	chr04_34272463	4	34272463	2.48e-07
GPP	chr04_34272576	4	34272576	2.48e-07
GPP	chr04_34272846	4	34272846	2.48e-07
GPP	chr04_34273913	4	34273913	2.48e-07
GPP	chr04_34273915	4	34273915	2.48e-07
GPP	chr04_34274098	4	34274098	2.48e-07
GPP	chr04_34275854	4	34275854	2.48e-07
GPP	chr04_34276157	4	34276157	4.82e-07
GPP	chr04_34276773	4	34276773	2.48e-07
GPP	chr04_34277132	4	34277132	2.48e-07
GPP	chr04_34277211	4	34277211	2.48e-07
GPP	chr04_34277352	4	34277352	2.48e-07
GPP	chr04_34277370	4	34277370	2.48e-07
GPP	chr04_34277504	4	34277504	2.48e-07
GPP	chr04_34277523	4	34277523	2.48e-07
GPP	chr04_34277584	4	34277584	2.48e-07
GPP	chr04_34277653	4	34277653	2.48e-07
GPP	chr04_34277820	4	34277820	2.48e-07
GPP	chr04_34277871	4	34277871	2.48e-07
GPP	chr04_34277872	4	34277872	2.48e-07
GPP	chr04_34277921	4	34277921	2.48e-07
GPP	chr04_34277928	4	34277928	2.48e-07
GPP	chr04_34278022	4	34278022	2.48e-07
GPP	chr04_34278062	4	34278062	2.48e-07
GPP	chr04_34278154	4	34278154	2.48e-07
GPP	chr04_34278350	4	34278350	2.48e-07
GPP	chr04_34279049	4	34279049	2.48e-07
GPP	chr04_34279459	4	34279459	2.48e-07
GPP	chr04_34279654	4	34279654	2.48e-07
GPP	chr04_34279799	4	34279799	2.48e-07
GPP	chr04_34280443	4	34280443	2.48e-07
GPP	chr04_34282298	4	34282298	2.48e-07
GPP	chr04_34282499	4	34282499	2.48e-07
GPP	chr04_34282517	4	34282517	2.48e-07
GPP	chr04_34283135	4	34283135	2.48e-07
GPP	chr04_34283738	4	34283738	2.48e-07
GPP	chr04_34284100	4	34284100	2.48e-07
GPP	chr04_34284226	4	34284226	2.48e-07
GPP	chr04_34284403	4	34284403	2.48e-07
GPP	chr04_34284452	4	34284452	2.48e-07
GPP	chr04_34284641	4	34284641	2.48e-07
GPP	chr04_34285553	4	34285553	2.48e-07
GPP	chr04_34285573	4	34285573	2.48e-07
GPP	chr04_34285814	4	34285814	2.48e-07
GPP	chr04_34285876	4	34285876	2.48e-07
GPP	chr04_34285959	4	34285959	2.48e-07
GPP	chr04_34286018	4	34286018	2.48e-07
GPP	chr04_34286100	4	34286100	2.48e-07
GPP	chr04_34286106	4	34286106	2.48e-07
GPP	chr04_34286146	4	34286146	2.48e-07
GPP	chr04_34286147	4	34286147	2.48e-07
GPP	chr04_34286232	4	34286232	2.48e-07
GPP	chr04_34286475	4	34286475	2.48e-07
GPP	chr04_34286479	4	34286479	2.48e-07
GPP	chr04_34286509	4	34286509	2.48e-07
GPP	chr04_34286548	4	34286548	2.48e-07
GPP	chr04_34286608	4	34286608	2.48e-07
GPP	chr04_34286628	4	34286628	2.48e-07
GPP	chr04_34286663	4	34286663	2.48e-07
GPP	chr04_34286786	4	34286786	2.48e-07
GPP	chr04_34286843	4	34286843	2.48e-07
GPP	chr04_34286873	4	34286873	2.48e-07
GPP	chr04_34286936	4	34286936	2.48e-07
GPP	chr04_34286938	4	34286938	2.48e-07
GPP	chr04_34286969	4	34286969	2.48e-07
GPP	chr04_34286978	4	34286978	2.48e-07
GPP	chr04_34286991	4	34286991	2.48e-07
GPP	chr04_34287558	4	34287558	2.48e-07
GPP	chr04_34287652	4	34287652	9.62e-08
GPP	chr04_34287724	4	34287724	2.48e-07
GPP	chr04_34287761	4	34287761	2.48e-07
GPP	chr04_34287788	4	34287788	6.64e-07
GPP	chr04_34287793	4	34287793	6.64e-07
GPP	chr04_34287837	4	34287837	6.64e-07
GPP	chr04_34287863	4	34287863	6.64e-07
GPP	chr04_34287899	4	34287899	6.64e-07
GPP	chr04_34287911	4	34287911	6.64e-07
GPP	chr04_34287989	4	34287989	6.64e-07
GPP	chr04_34287998	4	34287998	6.64e-07
GPP	chr04_34288921	4	34288921	9.62e-08
GPP	chr04_34289096	4	34289096	9.62e-08
GPP	chr04_34289124	4	34289124	9.62e-08
GPP	chr04_34289177	4	34289177	9.62e-08
GPP	chr04_34289642	4	34289642	9.62e-08
GPP	chr04_34289723	4	34289723	5.41e-08
GPP	chr04_34290154	4	34290154	9.62e-08
GPP	chr04_34290168	4	34290168	9.62e-08
GPP	chr04_34290240	4	34290240	5.41e-08
GPP	chr04_34290282	4	34290282	9.62e-08
GPP	chr04_34290354	4	34290354	9.62e-08
GPP	chr04_34290368	4	34290368	9.62e-08
GPP	chr04_34290378	4	34290378	9.62e-08
GPP	chr04_34290385	4	34290385	9.62e-08
GPP	chr04_34291043	4	34291043	9.62e-08
GPP	chr04_34291056	4	34291056	9.62e-08
GPP	chr04_34291354	4	34291354	9.62e-08
GPP	chr04_34291549	4	34291549	9.62e-08
GPP	chr04_34291568	4	34291568	9.62e-08
GPP	chr04_34291782	4	34291782	9.62e-08
GPP	chr04_34291912	4	34291912	9.62e-08
GPP	chr04_34292025	4	34292025	9.62e-08
GPP	chr04_34292125	4	34292125	9.62e-08
GPP	chr04_34292190	4	34292190	9.62e-08
GPP	chr04_34292220	4	34292220	9.62e-08
GPP	chr04_34292255	4	34292255	9.62e-08
GPP	chr04_34292290	4	34292290	9.62e-08
GPP	chr04_34292377	4	34292377	9.62e-08
GPP	chr04_34292459	4	34292459	9.62e-08
GPP	chr04_34292465	4	34292465	9.62e-08
GPP	chr04_34292507	4	34292507	9.62e-08
GPP	chr04_34292595	4	34292595	9.62e-08
GPP	chr04_34292714	4	34292714	9.62e-08
GPP	chr04_34292803	4	34292803	9.62e-08
GPP	chr04_34292817	4	34292817	9.62e-08
GPP	chr04_34292838	4	34292838	1.96e-07
GPP	chr04_34292863	4	34292863	9.62e-08
GPP	chr04_34292887	4	34292887	9.62e-08
GPP	chr04_34292894	4	34292894	4.54e-07
GPP	chr04_34292896	4	34292896	4.54e-07
GPP	chr04_34293027	4	34293027	9.62e-08
GPP	chr04_34293055	4	34293055	9.62e-08
GPP	chr04_34293100	4	34293100	9.62e-08
GPP	chr04_34293115	4	34293115	9.62e-08
GPP	chr04_34293127	4	34293127	4.8e-07
GPP	chr04_34293243	4	34293243	9.62e-08
GPP	chr04_34293260	4	34293260	9.62e-08
GPP	chr04_34293293	4	34293293	9.62e-08
GPP	chr04_34293301	4	34293301	9.62e-08
GPP	chr04_34293338	4	34293338	9.62e-08
GPP	chr04_34293343	4	34293343	9.62e-08
GPP	chr04_34293376	4	34293376	9.62e-08
GPP	chr04_34293378	4	34293378	9.62e-08
GPP	chr04_34293397	4	34293397	9.62e-08
GPP	chr04_34293404	4	34293404	9.62e-08
GPP	chr04_34293536	4	34293536	9.62e-08
GPP	chr04_34293538	4	34293538	9.62e-08
GPP	chr04_34293551	4	34293551	9.62e-08
GPP	chr04_34293578	4	34293578	9.62e-08
GPP	chr04_34293613	4	34293613	9.62e-08
GPP	chr04_34293707	4	34293707	9.62e-08
GPP	chr04_34293713	4	34293713	9.62e-08
GPP	chr04_34293744	4	34293744	9.62e-08
GPP	chr04_34293843	4	34293843	9.62e-08
GPP	chr04_34294365	4	34294365	9.62e-08
GPP	chr04_34294411	4	34294411	9.62e-08
GPP	chr04_34294649	4	34294649	9.62e-08
GPP	chr04_34294680	4	34294680	9.62e-08
GPP	chr04_34294712	4	34294712	9.62e-08
GPP	chr04_34294734	4	34294734	9.62e-08
GPP	chr04_34294778	4	34294778	9.62e-08
GPP	chr04_34294851	4	34294851	9.62e-08
GPP	chr04_34294871	4	34294871	9.62e-08
GPP	chr04_34294930	4	34294930	9.62e-08
GPP	chr04_34295171	4	34295171	9.62e-08
GPP	chr04_34295475	4	34295475	9.62e-08
GPP	chr04_34295560	4	34295560	9.62e-08
GPP	chr04_34295571	4	34295571	9.62e-08
GPP	chr04_34295576	4	34295576	9.62e-08
GPP	chr04_34295603	4	34295603	9.62e-08
GPP	chr04_34295614	4	34295614	9.62e-08
GPP	chr04_34295620	4	34295620	9.62e-08
GPP	chr04_34295640	4	34295640	9.62e-08
GPP	chr04_34295738	4	34295738	9.62e-08
GPP	chr04_34295782	4	34295782	9.62e-08
GPP	chr04_34295822	4	34295822	9.62e-08
GPP	chr04_34295823	4	34295823	9.62e-08
GPP	chr04_34295875	4	34295875	9.62e-08
GPP	chr04_34295971	4	34295971	9.62e-08
GPP	chr04_34296003	4	34296003	9.62e-08
GPP	chr04_34296144	4	34296144	9.62e-08
GPP	chr04_34296179	4	34296179	9.62e-08
GPP	chr04_34296497	4	34296497	9.62e-08
GPP	chr04_34296512	4	34296512	9.62e-08
GPP	chr04_34296573	4	34296573	9.62e-08
GPP	chr04_34296603	4	34296603	9.62e-08
GPP	chr04_34296622	4	34296622	9.62e-08
GPP	chr04_34296638	4	34296638	9.62e-08
GPP	chr04_34296721	4	34296721	9.62e-08
GPP	chr04_34296722	4	34296722	9.62e-08
GPP	chr04_34296793	4	34296793	9.62e-08
GPP	chr04_34296797	4	34296797	9.62e-08
GPP	chr04_34296860	4	34296860	3e-07
GPP	chr04_34296895	4	34296895	9.62e-08
GPP	chr04_34296975	4	34296975	9.62e-08
GPP	chr04_34296990	4	34296990	9.62e-08
GPP	chr04_34297046	4	34297046	9.62e-08
GPP	chr04_34297073	4	34297073	9.62e-08
GPP	chr04_34297130	4	34297130	9.62e-08
GPP	chr04_34297172	4	34297172	9.62e-08
GPP	chr04_34297199	4	34297199	9.62e-08
GPP	chr04_34297325	4	34297325	9.62e-08
GPP	chr04_34297344	4	34297344	9.62e-08
GPP	chr04_34297593	4	34297593	9.62e-08
GPP	chr04_34297662	4	34297662	9.62e-08
GPP	chr04_34297733	4	34297733	9.62e-08
GPP	chr04_34297773	4	34297773	9.62e-08
GPP	chr04_34298011	4	34298011	9.62e-08
GPP	chr04_34298120	4	34298120	9.62e-08
GPP	chr04_34298520	4	34298520	9.62e-08
GPP	chr04_34298647	4	34298647	9.62e-08
GPP	chr04_34299049	4	34299049	9.62e-08
GPP	chr04_34299306	4	34299306	9.62e-08
GPP	chr04_34299671	4	34299671	9.62e-08
GPP	chr04_34300055	4	34300055	9.62e-08
GPP	chr04_34300509	4	34300509	9.62e-08
GPP	chr04_34300639	4	34300639	9.62e-08
GPP	chr04_34301974	4	34301974	9.62e-08
GPP	chr04_34302081	4	34302081	9.62e-08
GPP	chr04_34302136	4	34302136	9.62e-08
GPP	chr04_34302335	4	34302335	9.62e-08
GPP	chr04_34302337	4	34302337	9.62e-08
GPP	chr04_34302389	4	34302389	9.62e-08
GPP	chr04_34302465	4	34302465	9.62e-08
GPP	chr04_34302540	4	34302540	9.62e-08
GPP	chr04_34302568	4	34302568	9.62e-08
GPP	chr04_34302589	4	34302589	9.62e-08
GPP	chr04_34303339	4	34303339	9.62e-08
GPP	chr04_34303344	4	34303344	9.62e-08
GPP	chr04_34303348	4	34303348	9.62e-08
GPP	chr04_34303471	4	34303471	9.62e-08
GPP	chr04_34303539	4	34303539	9.62e-08
GPP	chr04_34303544	4	34303544	9.62e-08
GPP	chr04_34303546	4	34303546	9.62e-08
GPP	chr04_34303565	4	34303565	9.62e-08
GPP	chr04_34303588	4	34303588	9.62e-08
GPP	chr04_34303619	4	34303619	9.62e-08
GPP	chr04_34303634	4	34303634	9.62e-08
GPP	chr04_34303684	4	34303684	9.62e-08
GPP	chr04_34303691	4	34303691	9.62e-08
GPP	chr04_34303708	4	34303708	9.62e-08
GPP	chr04_34303716	4	34303716	9.62e-08
GPP	chr04_34303738	4	34303738	9.62e-08
GPP	chr04_34303763	4	34303763	9.62e-08
GPP	chr04_34303768	4	34303768	9.62e-08
GPP	chr04_34303800	4	34303800	9.62e-08
GPP	chr04_34303845	4	34303845	9.62e-08
GPP	chr04_34303871	4	34303871	9.62e-08
GPP	chr04_34304059	4	34304059	9.62e-08
GPP	chr04_34304071	4	34304071	9.62e-08
GPP	chr04_34304073	4	34304073	9.62e-08
GPP	chr04_34304165	4	34304165	9.62e-08
GPP	chr04_34304173	4	34304173	9.62e-08
GPP	chr04_34304800	4	34304800	9.62e-08
GPP	chr04_34304967	4	34304967	9.62e-08
GPP	chr04_34304986	4	34304986	9.62e-08
GPP	chr04_34305001	4	34305001	9.62e-08
GPP	chr04_34305020	4	34305020	9.62e-08
GPP	chr04_34305065	4	34305065	9.62e-08
GPP	chr04_34305095	4	34305095	9.62e-08
GPP	chr04_34305102	4	34305102	9.62e-08
GPP	chr04_34305215	4	34305215	9.62e-08
GPP	chr04_34305254	4	34305254	9.62e-08
GPP	chr04_34305279	4	34305279	9.62e-08
GPP	chr04_34305296	4	34305296	8.96e-08
GPP	chr04_34305301	4	34305301	9.62e-08
GPP	chr04_34305354	4	34305354	1.96e-07
GPP	chr04_34305685	4	34305685	9.62e-08
GPP	chr04_34305705	4	34305705	9.62e-08
GPP	chr04_34305744	4	34305744	9.62e-08
GPP	chr04_34305745	4	34305745	9.62e-08
GPP	chr04_34305769	4	34305769	9.62e-08
GPP	chr04_34305804	4	34305804	9.62e-08
GPP	chr04_34305826	4	34305826	9.62e-08
GPP	chr04_34305846	4	34305846	9.62e-08
GPP	chr04_34305867	4	34305867	9.62e-08
GPP	chr04_34305972	4	34305972	9.62e-08
GPP	chr04_34306246	4	34306246	9.62e-08
GPP	chr04_34307168	4	34307168	9.62e-08
GPP	chr04_34307203	4	34307203	9.62e-08
GPP	chr04_34307449	4	34307449	9.62e-08
GPP	chr04_34308441	4	34308441	9.62e-08
GPP	chr04_34309219	4	34309219	9.62e-08
GPP	chr04_34309238	4	34309238	9.62e-08
GPP	chr04_34309573	4	34309573	9.62e-08
GPP	chr04_34309923	4	34309923	9.62e-08
GPP	chr04_34310532	4	34310532	9.62e-08
GPP	chr04_34310570	4	34310570	9.62e-08
GPP	chr04_34310606	4	34310606	9.62e-08
GPP	chr04_34310620	4	34310620	9.62e-08
GPP	chr04_34310658	4	34310658	9.62e-08
GPP	chr04_34311313	4	34311313	9.62e-08
GPP	chr04_34311389	4	34311389	9.62e-08
GPP	chr04_34311412	4	34311412	9.62e-08
GPP	chr04_34311418	4	34311418	9.62e-08
GPP	chr04_34311531	4	34311531	9.62e-08
GPP	chr04_34311591	4	34311591	9.62e-08
GPP	chr04_34311614	4	34311614	9.62e-08
GPP	chr04_34311679	4	34311679	9.62e-08
GPP	chr04_34311723	4	34311723	9.62e-08
GPP	chr04_34311739	4	34311739	9.62e-08
GPP	chr04_34311757	4	34311757	9.62e-08
GPP	chr04_34311866	4	34311866	9.62e-08
GPP	chr04_34312331	4	34312331	9.62e-08
GPP	chr04_34312469	4	34312469	9.62e-08
GPP	chr04_34312714	4	34312714	9.62e-08
GPP	chr04_34312715	4	34312715	9.62e-08
GPP	chr04_34313122	4	34313122	9.62e-08
GPP	chr04_34313308	4	34313308	9.62e-08
GPP	chr04_34313632	4	34313632	9.62e-08
GPP	chr04_34314157	4	34314157	9.62e-08
GPP	chr04_34314223	4	34314223	9.62e-08
GPP	chr04_34314345	4	34314345	9.62e-08
GPP	chr04_34314370	4	34314370	9.62e-08
GPP	chr04_34314478	4	34314478	9.62e-08
GPP	chr04_34314545	4	34314545	2.48e-07
GPP	chr04_34314696	4	34314696	9.62e-08
GPP	chr04_34315098	4	34315098	9.62e-08
GPP	chr04_34315734	4	34315734	9.62e-08
GPP	chr04_34315743	4	34315743	9.62e-08
GPP	chr04_34315825	4	34315825	9.62e-08
GPP	chr04_34315931	4	34315931	9.62e-08
GPP	chr04_34316032	4	34316032	9.62e-08
GPP	chr04_34316113	4	34316113	9.62e-08
GPP	chr04_34316267	4	34316267	9.62e-08
GPP	chr04_34316455	4	34316455	9.62e-08
GPP	chr04_34316795	4	34316795	9.62e-08
GPP	chr04_34316899	4	34316899	9.62e-08
GPP	chr04_34317872	4	34317872	9.62e-08
GPP	chr04_34318403	4	34318403	9.62e-08
GPP	chr04_34319220	4	34319220	9.62e-08
GPP	chr04_34319337	4	34319337	9.62e-08
GPP	chr04_34319713	4	34319713	9.62e-08
GPP	chr04_34319714	4	34319714	9.62e-08
GPP	chr04_34319996	4	34319996	9.62e-08
GPP	chr04_34320088	4	34320088	9.62e-08
GPP	chr04_34320192	4	34320192	9.62e-08
GPP	chr04_34320542	4	34320542	9.62e-08
GPP	chr04_34320745	4	34320745	9.62e-08
GPP	chr04_34320824	4	34320824	9.62e-08
GPP	chr04_34320904	4	34320904	3.01e-07
GPP	chr04_34321157	4	34321157	9.62e-08
GPP	chr04_34321247	4	34321247	9.62e-08
GPP	chr04_34321550	4	34321550	9.62e-08
GPP	chr04_34321563	4	34321563	9.62e-08
GPP	chr04_34321873	4	34321873	9.62e-08
GPP	chr04_34321874	4	34321874	9.62e-08
GPP	chr04_34321877	4	34321877	9.62e-08
GPP	chr04_34321916	4	34321916	9.62e-08
GPP	chr04_34321952	4	34321952	9.62e-08
GPP	chr04_34321958	4	34321958	9.62e-08
GPP	chr04_34322051	4	34322051	9.62e-08
GPP	chr04_34322163	4	34322163	9.62e-08
GPP	chr04_34322241	4	34322241	9.62e-08
GPP	chr04_34322278	4	34322278	9.62e-08
GPP	chr04_34322307	4	34322307	9.62e-08
GPP	chr04_34322346	4	34322346	9.62e-08
GPP	chr04_34322480	4	34322480	9.62e-08
GPP	chr04_34322516	4	34322516	9.62e-08
GPP	chr04_34322524	4	34322524	9.62e-08
GPP	chr04_34322539	4	34322539	9.62e-08
GPP	chr04_34322562	4	34322562	9.62e-08
GPP	chr04_34322632	4	34322632	9.62e-08
GPP	chr04_34322654	4	34322654	9.62e-08
GPP	chr04_34322659	4	34322659	9.62e-08
GPP	chr04_34322717	4	34322717	1.96e-07
GPP	chr04_34322743	4	34322743	9.62e-08
GPP	chr04_34322767	4	34322767	9.62e-08
GPP	chr04_34322769	4	34322769	9.62e-08
GPP	chr04_34322809	4	34322809	9.62e-08
GPP	chr04_34322937	4	34322937	9.62e-08
GPP	chr04_34322945	4	34322945	9.62e-08
GPP	chr04_34322974	4	34322974	9.62e-08
GPP	chr04_34322994	4	34322994	9.62e-08
GPP	chr04_34322997	4	34322997	9.62e-08
GPP	chr04_34323057	4	34323057	9.62e-08
GPP	chr04_34323438	4	34323438	9.62e-08
GPP	chr04_34323500	4	34323500	9.62e-08
GPP	chr04_34323531	4	34323531	9.62e-08
GPP	chr04_34323670	4	34323670	9.62e-08
GPP	chr04_34323719	4	34323719	9.62e-08
GPP	chr04_34323780	4	34323780	9.62e-08
GPP	chr04_34323858	4	34323858	9.62e-08
GPP	chr04_34323862	4	34323862	9.62e-08
GPP	chr04_34324022	4	34324022	9.62e-08
GPP	chr04_34324039	4	34324039	9.62e-08
GPP	chr04_34324059	4	34324059	9.62e-08
GPP	chr04_34324161	4	34324161	9.62e-08
GPP	chr04_34324215	4	34324215	9.62e-08
GPP	chr04_34324256	4	34324256	9.62e-08
GPP	chr04_34324257	4	34324257	9.62e-08
GPP	chr04_34324537	4	34324537	9.62e-08
GPP	chr04_34324569	4	34324569	9.62e-08
GPP	chr04_34324623	4	34324623	7.7e-08
GPP	chr04_34324624	4	34324624	9.62e-08
GPP	chr04_34324626	4	34324626	9.62e-08
GPP	chr04_34324633	4	34324633	9.62e-08
GPP	chr04_34324659	4	34324659	9.62e-08
GPP	chr04_34324738	4	34324738	9.62e-08
GPP	chr04_34324780	4	34324780	9.62e-08
GPP	chr04_34324832	4	34324832	9.62e-08
GPP	chr04_34324846	4	34324846	9.62e-08
GPP	chr04_34324888	4	34324888	9.62e-08
GPP	chr04_34324907	4	34324907	9.62e-08
GPP	chr04_34324924	4	34324924	9.62e-08
GPP	chr04_34324992	4	34324992	9.62e-08
GPP	chr04_34324998	4	34324998	9.62e-08
GPP	chr04_34325014	4	34325014	9.62e-08
GPP	chr04_34325035	4	34325035	9.62e-08
GPP	chr04_34325037	4	34325037	9.62e-08
GPP	chr04_34325112	4	34325112	9.62e-08
GPP	chr04_34325243	4	34325243	9.62e-08
GPP	chr04_34325355	4	34325355	9.62e-08
GPP	chr04_34325358	4	34325358	9.62e-08
GPP	chr04_34325409	4	34325409	9.62e-08
GPP	chr04_34325445	4	34325445	9.62e-08
GPP	chr04_34325540	4	34325540	9.62e-08
GPP	chr04_34325566	4	34325566	9.62e-08
GPP	chr04_34325587	4	34325587	9.62e-08
GPP	chr04_34325600	4	34325600	9.62e-08
GPP	chr04_34325610	4	34325610	9.62e-08
GPP	chr04_34325611	4	34325611	9.62e-08
GPP	chr04_34325641	4	34325641	9.62e-08
GPP	chr04_34325753	4	34325753	9.62e-08
GPP	chr04_34325813	4	34325813	9.62e-08
GPP	chr04_34325823	4	34325823	9.62e-08
GPP	chr04_34325876	4	34325876	1.96e-07
GPP	chr04_34326179	4	34326179	9.62e-08
GPP	chr04_34326203	4	34326203	9.62e-08
GPP	chr04_34326230	4	34326230	9.62e-08
GPP	chr04_34326249	4	34326249	9.62e-08
GPP	chr04_34326261	4	34326261	9.62e-08
GPP	chr04_34326303	4	34326303	1.96e-07
GPP	chr04_34326367	4	34326367	9.62e-08
GPP	chr04_34326412	4	34326412	9.62e-08
GPP	chr04_34326498	4	34326498	1.96e-07
GPP	chr04_34326545	4	34326545	1.96e-07
GPP	chr04_34326570	4	34326570	1.96e-07
GPP	chr04_34327331	4	34327331	9.62e-08
GPP	chr04_34327346	4	34327346	9.62e-08
GPP	chr04_34327362	4	34327362	9.62e-08
GPP	chr04_34327377	4	34327377	9.62e-08
GPP	chr04_34327417	4	34327417	9.62e-08
GPP	chr04_34327422	4	34327422	9.62e-08
GPP	chr04_34327465	4	34327465	9.62e-08
GPP	chr04_34327511	4	34327511	9.62e-08
GPP	chr04_34327529	4	34327529	9.62e-08
GPP	chr04_34327554	4	34327554	1.96e-07
GPP	chr04_34327572	4	34327572	9.62e-08
GPP	chr04_34327660	4	34327660	9.62e-08
GPP	chr04_34327697	4	34327697	9.62e-08
GPP	chr04_34327779	4	34327779	9.62e-08
GPP	chr04_34327816	4	34327816	9.62e-08
GPP	chr04_34327820	4	34327820	9.62e-08
GPP	chr04_34327829	4	34327829	9.62e-08
GPP	chr04_34327857	4	34327857	9.62e-08
GPP	chr04_34328116	4	34328116	3.01e-07
GPP	chr04_34328442	4	34328442	9.62e-08
GPP	chr04_34328524	4	34328524	3.01e-07
GPP	chr04_34328558	4	34328558	3.01e-07
GPP	chr04_34328667	4	34328667	9.62e-08
GPP	chr04_34330168	4	34330168	9.62e-08
GPP	chr04_34330314	4	34330314	9.62e-08
GPP	chr04_34330599	4	34330599	3.01e-07
GPP	chr04_34330601	4	34330601	3.01e-07
GPP	chr04_34330626	4	34330626	3.01e-07
GPP	chr04_34330654	4	34330654	9.62e-08
GPP	chr04_34330685	4	34330685	9.62e-08
GPP	chr04_34330709	4	34330709	3.01e-07
GPP	chr04_34330714	4	34330714	3.01e-07
GPP	chr04_34330727	4	34330727	3.01e-07
GPP	chr04_34330960	4	34330960	9.62e-08
GPP	chr04_34331101	4	34331101	9.62e-08
GPP	chr04_34331103	4	34331103	9.62e-08
GPP	chr04_34331605	4	34331605	9.62e-08
GPP	chr04_34331612	4	34331612	9.62e-08
GPP	chr04_34331614	4	34331614	9.62e-08
GPP	chr04_34331617	4	34331617	9.62e-08
GPP	chr04_34331626	4	34331626	9.62e-08
GPP	chr04_34331628	4	34331628	9.62e-08
GPP	chr04_34331638	4	34331638	9.62e-08
GPP	chr04_34331640	4	34331640	9.62e-08
GPP	chr04_34331650	4	34331650	9.62e-08
GPP	chr04_34331668	4	34331668	9.62e-08
GPP	chr04_34331686	4	34331686	9.62e-08
GPP	chr04_34331691	4	34331691	3.01e-07
GPP	chr04_34331701	4	34331701	9.62e-08
GPP	chr04_34331706	4	34331706	3.01e-07
GPP	chr04_34331707	4	34331707	9.62e-08
GPP	chr04_34331730	4	34331730	3.01e-07
GPP	chr04_34331747	4	34331747	9.62e-08
GPP	chr04_34331748	4	34331748	9.62e-08
GPP	chr04_34331791	4	34331791	1.48e-08
GPP	chr04_34331946	4	34331946	3.01e-07
GPP	chr04_34332175	4	34332175	9.62e-08
GPP	chr04_34332320	4	34332320	3.01e-07
GPP	chr04_34332566	4	34332566	9.62e-08
GPP	chr04_34332581	4	34332581	9.62e-08
GPP	chr04_34332584	4	34332584	9.62e-08
GPP	chr04_34332593	4	34332593	3.01e-07
GPP	chr04_34333536	4	34333536	9.62e-08
GPP	chr04_34333730	4	34333730	9.62e-08
GPP	chr04_34333790	4	34333790	9.62e-08
GPP	chr04_34333820	4	34333820	4.54e-08
GPP	chr04_34334026	4	34334026	9.62e-08
GPP	chr04_34334040	4	34334040	9.62e-08
GPP	chr04_34334207	4	34334207	9.62e-08
GPP	chr04_34334333	4	34334333	9.62e-08
GPP	chr04_34334567	4	34334567	3.01e-07
GPP	chr04_34335402	4	34335402	9.62e-08
GPP	chr04_34335452	4	34335452	3.01e-07
GPP	chr04_34335472	4	34335472	3.01e-07
GPP	chr04_34335721	4	34335721	3.01e-07
GPP	chr04_34335763	4	34335763	9.62e-08
GPP	chr04_34336011	4	34336011	9.62e-08
GPP	chr04_34336736	4	34336736	3.01e-07
GPP	chr04_34336737	4	34336737	9.62e-08
GPP	chr04_34336752	4	34336752	9.62e-08
GPP	chr04_34336800	4	34336800	9.62e-08
GPP	chr04_34336846	4	34336846	9.62e-08
GPP	chr04_34336940	4	34336940	9.62e-08
GPP	chr04_34336947	4	34336947	9.62e-08
GPP	chr04_34336950	4	34336950	9.62e-08
GPP	chr04_34336963	4	34336963	9.62e-08
GPP	chr04_34337216	4	34337216	3.01e-07
GPP	chr04_34337323	4	34337323	3.01e-07
GPP	chr04_34337803	4	34337803	3.01e-07
GPP	chr04_34338058	4	34338058	3.01e-07
GPP	chr04_34338079	4	34338079	9.62e-08
GPP	chr04_34338143	4	34338143	3.01e-07
GPP	chr04_34338153	4	34338153	3.01e-07
GPP	chr04_34338159	4	34338159	3.01e-07
GPP	chr04_34338193	4	34338193	3.01e-07
GPP	chr04_34338234	4	34338234	9.62e-08
GPP	chr04_34338247	4	34338247	3.01e-07
GPP	chr04_34338285	4	34338285	9.62e-08
GPP	chr04_34338314	4	34338314	3.01e-07
GPP	chr04_34338324	4	34338324	3.01e-07
GPP	chr04_34338347	4	34338347	3.01e-07
GPP	chr04_34338363	4	34338363	3.01e-07
GPP	chr04_34338522	4	34338522	1.96e-07
GPP	chr04_34338530	4	34338530	9.62e-08
GPP	chr04_34338927	4	34338927	9.62e-08
GPP	chr04_34338978	4	34338978	9.62e-08
GPP	chr04_34339390	4	34339390	3.01e-07
GPP	chr04_34339484	4	34339484	9.62e-08
GPP	chr04_34339512	4	34339512	9.62e-08
GPP	chr04_34339520	4	34339520	9.62e-08
GPP	chr04_34340337	4	34340337	9.62e-08
GPP	chr04_34340347	4	34340347	9.62e-08
GPP	chr04_34340699	4	34340699	3.01e-07
GPP	chr04_34340945	4	34340945	9.62e-08
GPP	chr04_34340946	4	34340946	9.62e-08
GPP	chr04_34341085	4	34341085	3.01e-07
GPP	chr04_34341913	4	34341913	9.62e-08
GPP	chr04_34342084	4	34342084	9.62e-08
GPP	chr04_34342278	4	34342278	9.62e-08
GPP	chr04_34343622	4	34343622	3.01e-07
GPP	chr04_34343843	4	34343843	9.62e-08
GPP	chr04_34343969	4	34343969	3.01e-07
GPP	chr04_34344853	4	34344853	3.01e-07
GPP	chr04_34345235	4	34345235	3.01e-07
GPP	chr04_34345286	4	34345286	3.01e-07
GPP	chr04_34345609	4	34345609	3.01e-07
GPP	chr04_34345635	4	34345635	3.01e-07
GPP	chr04_34346012	4	34346012	9.62e-08
GPP	chr04_34346154	4	34346154	9.62e-08
GPP	chr04_34346174	4	34346174	3.01e-07
GPP	chr04_34346193	4	34346193	9.62e-08
GPP	chr04_34346234	4	34346234	9.62e-08
GPP	chr04_34346363	4	34346363	9.62e-08
GPP	chr04_34346384	4	34346384	3.01e-07
GPP	chr04_34346475	4	34346475	9.62e-08
GPP	chr04_34347054	4	34347054	3.01e-07
GPP	chr04_34347104	4	34347104	9.62e-08
GPP	chr04_34347261	4	34347261	3.01e-07
GPP	chr04_34347271	4	34347271	9.62e-08
GPP	chr04_34347629	4	34347629	9.62e-08
GPP	chr04_34348247	4	34348247	3.01e-07
GPP	chr04_34348909	4	34348909	9.62e-08
GPP	chr04_34348973	4	34348973	3.01e-07
GPP	chr04_34350093	4	34350093	9.62e-08
GPP	chr04_34350131	4	34350131	9.62e-08
GPP	chr04_34350493	4	34350493	9.62e-08
GPP	chr04_34351327	4	34351327	9.62e-08
GPP	chr04_34351837	4	34351837	3.01e-07
GPP	chr04_34351939	4	34351939	3.01e-07
GPP	chr04_34351960	4	34351960	9.62e-08
GPP	chr04_34352009	4	34352009	9.62e-08
GPP	chr04_34352346	4	34352346	9.62e-08
GPP	chr04_34352401	4	34352401	9.62e-08
GPP	chr04_34352443	4	34352443	9.62e-08
GPP	chr04_34352447	4	34352447	9.62e-08
GPP	chr04_34352874	4	34352874	3.01e-07
GPP	chr04_34352966	4	34352966	9.62e-08
GPP	chr04_34353002	4	34353002	9.62e-08
GPP	chr04_34353025	4	34353025	3.01e-07
GPP	chr04_34353100	4	34353100	3.01e-07
GPP	chr04_34353330	4	34353330	9.62e-08
GPP	chr04_34353376	4	34353376	3.01e-07
GPP	chr04_34353460	4	34353460	3.01e-07
GPP	chr04_34353476	4	34353476	3.01e-07
GPP	chr04_34353530	4	34353530	3.01e-07
GPP	chr04_34353599	4	34353599	3.01e-07
GPP	chr04_34353703	4	34353703	3.01e-07
GPP	chr04_34353732	4	34353732	9.62e-08
GPP	chr04_34353781	4	34353781	3.01e-07
GPP	chr04_34353878	4	34353878	3.01e-07
GPP	chr04_34353911	4	34353911	3.01e-07
GPP	chr04_34354870	4	34354870	1.96e-07
GPP	chr04_34354962	4	34354962	3.01e-07
GPP	chr04_34354974	4	34354974	3.01e-07
GPP	chr04_34355097	4	34355097	9.62e-08
GPP	chr04_34355122	4	34355122	9.62e-08
GPP	chr04_34355178	4	34355178	9.62e-08
GPP	chr04_34355196	4	34355196	9.62e-08
GPP	chr04_34355298	4	34355298	9.62e-08
GPP	chr04_34355310	4	34355310	9.62e-08
GPP	chr04_34355334	4	34355334	3.01e-07
GPP	chr04_34355343	4	34355343	9.62e-08
GPP	chr04_34355344	4	34355344	3.01e-07
GPP	chr04_34355520	4	34355520	9.62e-08
GPP	chr04_34355582	4	34355582	9.62e-08
GPP	chr04_34355920	4	34355920	9.62e-08
GPP	chr04_34355921	4	34355921	9.62e-08
GPP	chr04_34355937	4	34355937	9.62e-08
GPP	chr04_34355970	4	34355970	1.96e-07
GPP	chr04_34356008	4	34356008	3.01e-07
GPP	chr04_34356021	4	34356021	9.62e-08
GPP	chr04_34356028	4	34356028	9.62e-08
GPP	chr04_34356035	4	34356035	9.62e-08
GPP	chr04_34356313	4	34356313	9.62e-08
GPP	chr04_34356561	4	34356561	3.01e-07
GPP	chr04_34356789	4	34356789	9.62e-08
GPP	chr04_34357037	4	34357037	9.62e-08
GPP	chr04_34357064	4	34357064	3.01e-07
GPP	chr04_34357084	4	34357084	9.62e-08
GPP	chr04_34357093	4	34357093	9.62e-08
GPP	chr04_34357122	4	34357122	9.62e-08
GPP	chr04_34357226	4	34357226	3.01e-07
GPP	chr04_34357302	4	34357302	9.62e-08
GPP	chr04_34357312	4	34357312	3.01e-07
GPP	chr04_34357478	4	34357478	9.62e-08
GPP	chr04_34357556	4	34357556	3.01e-07
GPP	chr04_34357576	4	34357576	9.62e-08
GPP	chr04_34357959	4	34357959	9.62e-08
GPP	chr04_34357997	4	34357997	9.62e-08
GPP	chr04_34358246	4	34358246	9.62e-08
GPP	chr04_34358273	4	34358273	9.62e-08
GPP	chr04_34358277	4	34358277	9.62e-08
GPP	chr04_34358656	4	34358656	3.01e-07
GPP	chr04_34358693	4	34358693	9.62e-08
GPP	chr04_34358753	4	34358753	9.62e-08
GPP	chr04_34358755	4	34358755	9.62e-08
GPP	chr04_34358770	4	34358770	9.62e-08
GPP	chr04_34358912	4	34358912	3.01e-07
GPP	chr04_34358944	4	34358944	9.62e-08
GPP	chr04_34359178	4	34359178	3.01e-07
GPP	chr04_34359420	4	34359420	9.62e-08
GPP	chr04_34359969	4	34359969	3.01e-07
GPP	chr04_34360056	4	34360056	3.01e-07
GPP	chr04_34360133	4	34360133	3.01e-07
GPP	chr04_34360184	4	34360184	3.01e-07
GPP	chr04_34360218	4	34360218	9.62e-08
GPP	chr04_34360334	4	34360334	3.01e-07
GPP	chr04_34360343	4	34360343	9.62e-08
GPP	chr04_34360376	4	34360376	9.62e-08
GPP	chr04_34360438	4	34360438	9.62e-08
GPP	chr04_34360531	4	34360531	3.01e-07
GPP	chr04_34360633	4	34360633	3.01e-07
GPP	chr04_34360882	4	34360882	9.62e-08
GPP	chr04_34361003	4	34361003	9.62e-08
GPP	chr04_34361575	4	34361575	9.62e-08
GPP	chr04_34361831	4	34361831	3.01e-07
GPP	chr04_34361903	4	34361903	3.01e-07
GPP	chr04_34361909	4	34361909	3.01e-07
GPP	chr04_34361923	4	34361923	3.01e-07
GPP	chr04_34361932	4	34361932	3.01e-07
GPP	chr04_34361939	4	34361939	3.01e-07
GPP	chr04_34361941	4	34361941	2.62e-07
GPP	chr04_34361979	4	34361979	3.01e-07
GPP	chr04_34362000	4	34362000	9.62e-08
GPP	chr04_34362012	4	34362012	9.62e-08
GPP	chr04_34362092	4	34362092	3.01e-07
GPP	chr04_34362093	4	34362093	3.01e-07
GPP	chr04_34362114	4	34362114	3.01e-07
GPP	chr04_34362130	4	34362130	3.01e-07
GPP	chr04_34362413	4	34362413	3.01e-07
GPP	chr04_34362431	4	34362431	3.01e-07
GPP	chr04_34362434	4	34362434	3.01e-07
GPP	chr04_34362494	4	34362494	3.01e-07
GPP	chr04_34362630	4	34362630	9.62e-08
GPP	chr04_34362658	4	34362658	3.01e-07
GPP	chr04_34362673	4	34362673	9.62e-08
GPP	chr04_34362798	4	34362798	9.62e-08
GPP	chr04_34362830	4	34362830	9.62e-08
GPP	chr04_34362846	4	34362846	3.01e-07
GPP	chr04_34363340	4	34363340	9.62e-08
GPP	chr04_34363817	4	34363817	3.01e-07
GPP	chr04_34363818	4	34363818	3.01e-07
GPP	chr04_34364290	4	34364290	3.01e-07
GPP	chr04_34364323	4	34364323	3.01e-07
GPP	chr04_34364410	4	34364410	3.01e-07
GPP	chr04_34364435	4	34364435	3.01e-07
GPP	chr04_34364453	4	34364453	3.01e-07
GPP	chr04_34364577	4	34364577	9.62e-08
GPP	chr04_34364621	4	34364621	3.01e-07
GPP	chr04_34364636	4	34364636	9.62e-08
GPP	chr04_34364773	4	34364773	3.01e-07
GPP	chr04_34364783	4	34364783	3.01e-07
GPP	chr04_34365048	4	34365048	3.01e-07
GPP	chr04_34365186	4	34365186	9.62e-08
GPP	chr04_34365428	4	34365428	3.01e-07
GPP	chr04_34365488	4	34365488	9.62e-08
GPP	chr04_34365618	4	34365618	9.62e-08
GPP	chr04_34365754	4	34365754	3.01e-07
GPP	chr04_34365765	4	34365765	9.62e-08
GPP	chr04_34365892	4	34365892	3.01e-07
GPP	chr04_34365971	4	34365971	9.62e-08
GPP	chr04_34366223	4	34366223	9.62e-08
GPP	chr04_34366651	4	34366651	3.01e-07
GPP	chr04_34366848	4	34366848	3.01e-07
GPP	chr04_34366935	4	34366935	1.96e-07
GPP	chr04_34367103	4	34367103	5.9e-07
GPP	chr04_34367128	4	34367128	5.9e-07
GPP	chr04_34367287	4	34367287	3.01e-07
GPP	chr04_34367306	4	34367306	9.62e-08
GPP	chr04_34367339	4	34367339	3.01e-07
GPP	chr04_34367372	4	34367372	3.01e-07
GPP	chr04_34367408	4	34367408	3.01e-07
GPP	chr04_34367485	4	34367485	3.01e-07
GPP	chr04_34367618	4	34367618	3.01e-07
GPP	chr04_34367664	4	34367664	3.01e-07
GPP	chr04_34367978	4	34367978	3.01e-07
GPP	chr04_34368191	4	34368191	3.01e-07
GPP	chr04_34368227	4	34368227	3.01e-07
GPP	chr04_34368316	4	34368316	3.01e-07
GPP	chr04_34368323	4	34368323	3.01e-07
GPP	chr04_34368337	4	34368337	3.01e-07
GPP	chr04_34368354	4	34368354	3.01e-07
GPP	chr04_34368365	4	34368365	3.01e-07
GPP	chr04_34368461	4	34368461	3.01e-07
GPP	chr04_34368485	4	34368485	3.01e-07
GPP	chr04_34368505	4	34368505	3.01e-07
GPP	chr04_34368560	4	34368560	3.01e-07
GPP	chr04_34368583	4	34368583	3.01e-07
GPP	chr04_34368635	4	34368635	3.01e-07
GPP	chr04_34368650	4	34368650	3.01e-07
GPP	chr04_34368667	4	34368667	3.01e-07
GPP	chr04_34368678	4	34368678	3.01e-07
GPP	chr04_34368803	4	34368803	3.01e-07
GPP	chr04_34368831	4	34368831	2.37e-07
GPP	chr04_34368834	4	34368834	3.01e-07
GPP	chr04_34368849	4	34368849	3.01e-07
GPP	chr04_34368855	4	34368855	3.01e-07
GPP	chr04_34368917	4	34368917	3.01e-07
GPP	chr04_34368936	4	34368936	3.01e-07
GPP	chr04_34368954	4	34368954	3.01e-07
GPP	chr04_34368983	4	34368983	3.01e-07
GPP	chr04_34369032	4	34369032	3.01e-07
GPP	chr04_34369041	4	34369041	3.01e-07
GPP	chr04_34369042	4	34369042	3.01e-07
GPP	chr04_34369076	4	34369076	3.01e-07
GPP	chr04_34369092	4	34369092	3.01e-07
GPP	chr04_34369137	4	34369137	3.01e-07
GPP	chr04_34369185	4	34369185	6.64e-07
GPP	chr04_34369245	4	34369245	3.01e-07
GPP	chr04_34369305	4	34369305	3.01e-07
GPP	chr04_34369316	4	34369316	3.01e-07
GPP	chr04_34369317	4	34369317	3.01e-07
GPP	chr04_34369322	4	34369322	3.01e-07
GPP	chr04_34369337	4	34369337	3.01e-07
GPP	chr04_34369347	4	34369347	3.01e-07
GPP	chr04_34369361	4	34369361	3.01e-07
GPP	chr04_34369506	4	34369506	1.96e-07
GPP	chr04_34369507	4	34369507	1.96e-07
GPP	chr04_34369508	4	34369508	1.96e-07
GPP	chr04_34369801	4	34369801	3.01e-07
GPP	chr04_34370337	4	34370337	3.01e-07
GPP	chr04_34370396	4	34370396	3.01e-07
GPP	chr04_34370777	4	34370777	3.01e-07
GPP	chr04_34370793	4	34370793	3.01e-07
GPP	chr04_34370808	4	34370808	3.01e-07
GPP	chr04_34370899	4	34370899	3.01e-07
GPP	chr04_34370919	4	34370919	6.89e-07
GPP	chr04_34370935	4	34370935	3.01e-07
GPP	chr04_34370997	4	34370997	3.01e-07
GPP	chr04_34371000	4	34371000	3.01e-07
GPP	chr04_34371074	4	34371074	3.01e-07
GPP	chr04_34371084	4	34371084	3.01e-07
GPP	chr04_34371140	4	34371140	3.01e-07
GPP	chr04_34371480	4	34371480	3.01e-07
GPP	chr04_34371555	4	34371555	3.01e-07
GPP	chr04_34371728	4	34371728	3.01e-07
GPP	chr04_34371733	4	34371733	3.01e-07
GPP	chr04_34371805	4	34371805	3.01e-07
GPP	chr04_34372027	4	34372027	3.01e-07
GPP	chr04_34372245	4	34372245	3.01e-07
GPP	chr04_34372499	4	34372499	3.01e-07
GPP	chr04_34372514	4	34372514	3.01e-07
GPP	chr04_34372680	4	34372680	3.01e-07
GPP	chr04_34372717	4	34372717	3.01e-07
GPP	chr04_34372726	4	34372726	3.01e-07
GPP	chr04_34372756	4	34372756	3.01e-07
GPP	chr04_34372791	4	34372791	3.01e-07
GPP	chr04_34372895	4	34372895	3.01e-07
GPP	chr04_34373101	4	34373101	3.01e-07
GPP	chr04_34373152	4	34373152	3.01e-07
GPP	chr04_34373173	4	34373173	3.01e-07
GPP	chr04_34373182	4	34373182	3.01e-07
GPP	chr04_34373216	4	34373216	3.01e-07
GPP	chr04_34373366	4	34373366	3.01e-07
GPP	chr04_34373424	4	34373424	3.01e-07
GPP	chr04_34373463	4	34373463	3.01e-07
GPP	chr04_34373646	4	34373646	5.9e-07
GPP	chr04_34373863	4	34373863	5.9e-07
GPP	chr04_34373874	4	34373874	3.01e-07
GPP	chr04_34373956	4	34373956	3.01e-07
GPP	chr04_34374219	4	34374219	3.01e-07
GPP	chr04_34374443	4	34374443	3.01e-07
GPP	chr04_34374446	4	34374446	3.01e-07
GPP	chr04_34374478	4	34374478	3.01e-07
GPP	chr04_34374694	4	34374694	3.01e-07
GPP	chr04_34375316	4	34375316	3.01e-07
GPP	chr04_34375488	4	34375488	3.01e-07
GPP	chr04_34375516	4	34375516	3.01e-07
GPP	chr04_34375541	4	34375541	3.01e-07
GPP	chr04_34375601	4	34375601	3.01e-07
GPP	chr04_34375625	4	34375625	3.01e-07
GPP	chr04_34375648	4	34375648	3.01e-07
GPP	chr04_34375965	4	34375965	3.01e-07
GPP	chr04_34375971	4	34375971	3.01e-07
GPP	chr04_34376125	4	34376125	3.01e-07
GPP	chr04_34376663	4	34376663	3.01e-07
GPP	chr04_34376916	4	34376916	3.01e-07
GPP	chr04_34377006	4	34377006	3.01e-07
GPP	chr04_34377730	4	34377730	3.01e-07
GPP	chr04_34378099	4	34378099	3.01e-07
GPP	chr04_34378344	4	34378344	5.9e-07
GPP	chr04_34378365	4	34378365	5.9e-07
GPP	chr04_34378375	4	34378375	5.9e-07
GPP	chr04_34378376	4	34378376	5.9e-07
GPP	chr04_34378383	4	34378383	5.9e-07
GPP	chr04_34378396	4	34378396	5.9e-07
GPP	chr04_34378460	4	34378460	5.9e-07
GPP	chr04_34378721	4	34378721	3.01e-07
GPP	chr04_34378729	4	34378729	3.01e-07
GPP	chr04_34378881	4	34378881	3.01e-07
GPP	chr04_34378884	4	34378884	3.01e-07
GPP	chr04_34378916	4	34378916	3.01e-07
GPP	chr04_34378981	4	34378981	3.01e-07
GPP	chr04_34378994	4	34378994	3.01e-07
GPP	chr04_34379003	4	34379003	3.01e-07
GPP	chr04_34379066	4	34379066	3.01e-07
GPP	chr04_34379096	4	34379096	3.01e-07
GPP	chr04_34379108	4	34379108	3.01e-07
GPP	chr04_34379114	4	34379114	3.01e-07
GPP	chr04_34379134	4	34379134	3.01e-07
GPP	chr04_34379211	4	34379211	3.01e-07
GPP	chr04_34379277	4	34379277	3.01e-07
GPP	chr04_34379309	4	34379309	3.01e-07
GPP	chr04_34379451	4	34379451	3.01e-07
GPP	chr04_34379571	4	34379571	3.01e-07
GPP	chr04_34379604	4	34379604	3.01e-07
GPP	chr04_34379843	4	34379843	3.01e-07
GPP	chr04_34379862	4	34379862	3.01e-07
GPP	chr04_34379889	4	34379889	3.01e-07
GPP	chr04_34379985	4	34379985	3.01e-07
GPP	chr04_34379996	4	34379996	3.01e-07
GPP	chr04_34380005	4	34380005	3.01e-07
GPP	chr04_34380033	4	34380033	3.01e-07
GPP	chr04_34380034	4	34380034	3.01e-07
GPP	chr04_34380150	4	34380150	3.01e-07
GPP	chr04_34380151	4	34380151	3.01e-07
GPP	chr04_34380165	4	34380165	3.01e-07
GPP	chr04_34380234	4	34380234	3.01e-07
GPP	chr04_34380373	4	34380373	3.01e-07
GPP	chr04_34380465	4	34380465	3.01e-07
GPP	chr04_34380476	4	34380476	3.01e-07
GPP	chr04_34380511	4	34380511	3.01e-07
GPP	chr04_34380650	4	34380650	3.01e-07
GPP	chr04_34380703	4	34380703	3.01e-07
GPP	chr04_34381347	4	34381347	3.01e-07
GPP	chr04_34381397	4	34381397	3.01e-07
GPP	chr04_34381423	4	34381423	4.8e-07
GPP	chr04_34381511	4	34381511	3.01e-07
GPP	chr04_34381514	4	34381514	3.01e-07
GPP	chr04_34381525	4	34381525	3.01e-07
GPP	chr04_34381846	4	34381846	3.01e-07
GPP	chr04_34381948	4	34381948	3.01e-07
GPP	chr04_34382021	4	34382021	3.01e-07
GPP	chr04_34382037	4	34382037	3.01e-07
GPP	chr04_34382038	4	34382038	3.01e-07
GPP	chr04_34382055	4	34382055	5.9e-07
GPP	chr04_34382065	4	34382065	5.9e-07
GPP	chr04_34382070	4	34382070	5.9e-07
GPP	chr04_34382222	4	34382222	3.01e-07
GPP	chr04_34382310	4	34382310	3.01e-07
GPP	chr04_34382315	4	34382315	3.01e-07
GPP	chr04_34382316	4	34382316	3.01e-07
GPP	chr04_34382368	4	34382368	3.01e-07
GPP	chr04_34382375	4	34382375	3.01e-07
GPP	chr04_34382670	4	34382670	3.01e-07
GPP	chr04_34383135	4	34383135	3.01e-07
GPP	chr04_34383180	4	34383180	3.01e-07
GPP	chr04_34383209	4	34383209	3.01e-07
GPP	chr04_34383347	4	34383347	3.01e-07
GPP	chr04_34383349	4	34383349	3.01e-07
GPP	chr04_34383488	4	34383488	3.01e-07
GPP	chr04_34383518	4	34383518	3.01e-07
GPP	chr04_34383804	4	34383804	3.01e-07
GPP	chr04_34383982	4	34383982	3.01e-07
GPP	chr04_34384269	4	34384269	4.8e-07
GPP	chr04_34387509	4	34387509	4.8e-07
GPP	chr04_34387638	4	34387638	5.9e-07
GPP	chr04_34388133	4	34388133	4.8e-07
GPP	chr04_34388346	4	34388346	3.01e-07
GPP	chr04_34388384	4	34388384	4.8e-07
GPP	chr04_34388405	4	34388405	3.01e-07
GPP	chr04_34388482	4	34388482	3.01e-07
GPP	chr04_34388565	4	34388565	4.8e-07
GPP	chr04_34388574	4	34388574	3.01e-07
GPP	chr04_34388586	4	34388586	3.01e-07
GPP	chr04_34388587	4	34388587	4.8e-07
GPP	chr04_34388662	4	34388662	3.01e-07
GPP	chr04_34388684	4	34388684	3.01e-07
GPP	chr04_34388759	4	34388759	3.01e-07
GPP	chr04_34388863	4	34388863	9.28e-07
GPP	chr04_34388882	4	34388882	5.9e-07
GPP	chr04_34389002	4	34389002	5.9e-07
GPP	chr04_34389036	4	34389036	9.28e-07
GPP	chr04_34389132	4	34389132	4.8e-07
GPP	chr04_34389182	4	34389182	3.01e-07
GPP	chr04_34389216	4	34389216	3.01e-07
GPP	chr04_34389275	4	34389275	2.44e-07
GPP	chr04_34389332	4	34389332	2.1e-07
GPP	chr04_34389370	4	34389370	3.35e-07
GPP	chr04_34389409	4	34389409	2.1e-07
GPP	chr04_34389470	4	34389470	3.35e-07
GPP	chr04_34389473	4	34389473	2.1e-07
GPP	chr04_34389603	4	34389603	2.1e-07
GPP	chr04_34389784	4	34389784	3.35e-07
GPP	chr04_34389841	4	34389841	3.01e-07
GPP	chr04_34389908	4	34389908	9.13e-07
GPP	chr04_34390093	4	34390093	3.01e-07
GPP	chr04_34390107	4	34390107	3.01e-07
GPP	chr04_34390111	4	34390111	3.01e-07
GPP	chr04_34390339	4	34390339	3.01e-07
GPP	chr04_34390373	4	34390373	3.01e-07
GPP	chr04_34390485	4	34390485	3.01e-07
GPP	chr04_34390671	4	34390671	3.01e-07
GPP	chr04_34390677	4	34390677	3.01e-07
GPP	chr04_34390688	4	34390688	3.01e-07
GPP	chr04_34390695	4	34390695	3.01e-07
GPP	chr04_34390838	4	34390838	4.8e-07
GPP	chr04_34390864	4	34390864	3.01e-07
GPP	chr04_34390877	4	34390877	5.9e-07
GPP	chr04_34390997	4	34390997	3.01e-07
GPP	chr04_34391024	4	34391024	3.01e-07
GPP	chr04_34391097	4	34391097	3.01e-07
GPP	chr04_34391145	4	34391145	3.01e-07
GPP	chr04_34391168	4	34391168	3.01e-07
GPP	chr04_34391202	4	34391202	3.01e-07
GPP	chr04_34391264	4	34391264	3.01e-07
GPP	chr04_34391268	4	34391268	3.01e-07
GPP	chr04_34391320	4	34391320	5.9e-07
GPP	chr04_34391466	4	34391466	3.01e-07
GPP	chr04_34391518	4	34391518	3.01e-07
GPP	chr04_34391544	4	34391544	3.01e-07
GPP	chr04_34391574	4	34391574	3.01e-07
GPP	chr04_34391654	4	34391654	9.62e-08
GPP	chr04_34391824	4	34391824	2.48e-07
GPP	chr04_34392153	4	34392153	3.01e-07
GPP	chr04_34392164	4	34392164	3.01e-07
GPP	chr04_34392195	4	34392195	3.01e-07
GPP	chr04_34392207	4	34392207	3.01e-07
GPP	chr04_34392233	4	34392233	3.01e-07
GPP	chr04_34392304	4	34392304	3.01e-07
GPP	chr04_34392327	4	34392327	3.01e-07
GPP	chr04_34392330	4	34392330	3.01e-07
GPP	chr04_34392380	4	34392380	3.01e-07
GPP	chr04_34392540	4	34392540	3.01e-07
GPP	chr04_34392576	4	34392576	3.01e-07
GPP	chr04_34392657	4	34392657	3.01e-07
GPP	chr04_34392790	4	34392790	4.8e-07
GPP	chr04_34392876	4	34392876	3.01e-07
GPP	chr04_34393121	4	34393121	3.01e-07
GPP	chr04_34393314	4	34393314	3.01e-07
GPP	chr04_34393453	4	34393453	3.01e-07
GPP	chr04_34393597	4	34393597	3.01e-07
GPP	chr04_34394331	4	34394331	3.01e-07
GPP	chr04_34394354	4	34394354	3.01e-07
GPP	chr04_34394481	4	34394481	3.01e-07
GPP	chr04_34394483	4	34394483	3.01e-07
GPP	chr04_34394499	4	34394499	3.01e-07
GPP	chr04_34394869	4	34394869	4.8e-07
GPP	chr04_34394959	4	34394959	3.01e-07
GPP	chr04_34396116	4	34396116	3.01e-07
GPP	chr04_34396257	4	34396257	3.01e-07
GPP	chr04_34396301	4	34396301	1.72e-07
GPP	chr04_34396434	4	34396434	1.72e-07
GPP	chr04_34396582	4	34396582	3.01e-07
GPP	chr04_34396790	4	34396790	3.01e-07
GPP	chr04_34396806	4	34396806	4.8e-07
GPP	chr04_34396874	4	34396874	4.8e-07
GPP	chr04_34397025	4	34397025	3.01e-07
GPP	chr04_34397190	4	34397190	3.01e-07
GPP	chr04_34397221	4	34397221	3.01e-07
GPP	chr04_34397536	4	34397536	4.8e-07
GPP	chr04_34397662	4	34397662	4.8e-07
GPP	chr04_34397732	4	34397732	3.01e-07
GPP	chr04_34397787	4	34397787	4.8e-07
GPP	chr04_34397812	4	34397812	4.8e-07
GPP	chr04_34397821	4	34397821	4.8e-07
GPP	chr04_34397836	4	34397836	3.01e-07
GPP	chr04_34397858	4	34397858	3.01e-07
GPP	chr04_34397870	4	34397870	4.8e-07
GPP	chr04_34397879	4	34397879	3.01e-07
GPP	chr04_34398154	4	34398154	4.8e-07
GPP	chr04_34398715	4	34398715	3.01e-07
GPP	chr04_34398720	4	34398720	3.01e-07
GPP	chr04_34398961	4	34398961	5.9e-07
GPP	chr04_34399186	4	34399186	5.37e-08
GPP	chr04_34399415	4	34399415	5.37e-08
GPP	chr04_34399689	4	34399689	5.37e-08
GPP	chr04_34399712	4	34399712	5.37e-08
GPP	chr04_34399726	4	34399726	5.37e-08
GPP	chr04_34399759	4	34399759	5.37e-08
GPP	chr04_34399764	4	34399764	5.37e-08
GPP	chr04_34399817	4	34399817	5.37e-08
GPP	chr04_34399831	4	34399831	5.37e-08
GPP	chr04_34399836	4	34399836	5.37e-08
GPP	chr04_34399837	4	34399837	5.37e-08
GPP	chr04_34399880	4	34399880	8.67e-08
GPP	chr04_34399886	4	34399886	5.37e-08
GPP	chr04_34399897	4	34399897	5.37e-08
GPP	chr04_34399955	4	34399955	5.37e-08
GPP	chr04_34400173	4	34400173	5.37e-08
GPP	chr04_34400249	4	34400249	5.37e-08
GPP	chr04_34400280	4	34400280	5.37e-08
GPP	chr04_34400563	4	34400563	5.37e-08
GPP	chr04_34400584	4	34400584	5.37e-08
GPP	chr04_34401727	4	34401727	5.37e-08
GPP	chr04_34401729	4	34401729	5.37e-08
GPP	chr04_34401796	4	34401796	5.37e-08
GPP	chr04_34401802	4	34401802	5.37e-08
GPP	chr04_34401813	4	34401813	5.37e-08
GPP	chr04_34401837	4	34401837	5.37e-08
GPP	chr04_34401898	4	34401898	5.37e-08
GPP	chr04_34402163	4	34402163	5.37e-08
GPP	chr04_34402395	4	34402395	5.37e-08
GPP	chr04_34402429	4	34402429	5.37e-08
GPP	chr04_34402542	4	34402542	5.37e-08
GPP	chr04_34402675	4	34402675	5.37e-08
GPP	chr04_34402715	4	34402715	5.37e-08
GPP	chr04_34402729	4	34402729	5.37e-08
GPP	chr04_34402743	4	34402743	5.37e-08
GPP	chr04_34402749	4	34402749	5.37e-08
GPP	chr04_34402772	4	34402772	5.37e-08
GPP	chr04_34402777	4	34402777	5.37e-08
GPP	chr04_34402782	4	34402782	5.37e-08
GPP	chr04_34402810	4	34402810	5.37e-08
GPP	chr04_34402876	4	34402876	5.37e-08
GPP	chr04_34402909	4	34402909	5.37e-08
GPP	chr04_34403116	4	34403116	5.37e-08
GPP	chr04_34403320	4	34403320	5.37e-08
GPP	chr04_34403686	4	34403686	5.37e-08
GPP	chr04_34404973	4	34404973	5.37e-08
GPP	chr04_34405232	4	34405232	5.37e-08
GPP	chr04_34405346	4	34405346	5.37e-08
GPP	chr04_34405369	4	34405369	5.37e-08
GPP	chr04_34405887	4	34405887	5.37e-08
GPP	chr04_34406018	4	34406018	5.37e-08
GPP	chr04_34406037	4	34406037	5.37e-08
GPP	chr04_34406346	4	34406346	5.37e-08
GPP	chr04_34406750	4	34406750	5.37e-08
GPP	chr04_34406763	4	34406763	5.37e-08
GPP	chr04_34406772	4	34406772	8.67e-08
GPP	chr04_34407125	4	34407125	1.31e-07
GPP	chr04_34407944	4	34407944	1.09e-07
GPP	chr04_34407949	4	34407949	1.09e-07
GPP	chr04_34408018	4	34408018	1.09e-07
GPP	chr04_34408068	4	34408068	1.09e-07
GPP	chr04_34408097	4	34408097	5.37e-08
GPP	chr04_34408098	4	34408098	5.37e-08
GPP	chr04_34408233	4	34408233	5.37e-08
GPP	chr04_34408369	4	34408369	5.37e-08
GPP	chr04_34408750	4	34408750	5.37e-08
GPP	chr04_34409243	4	34409243	5.37e-08
GPP	chr04_34410282	4	34410282	5.37e-08
GPP	chr04_34410495	4	34410495	5.37e-08
GPP	chr04_34410654	4	34410654	5.37e-08
GPP	chr04_34410796	4	34410796	5.37e-08
GPP	chr04_34411035	4	34411035	8.67e-08
GPP	chr04_34411152	4	34411152	8.67e-08
GPP	chr04_34411235	4	34411235	5.37e-08
GPP	chr04_34411251	4	34411251	5.37e-08
GPP	chr04_34411329	4	34411329	5.37e-08
GPP	chr04_34411764	4	34411764	5.37e-08
GPP	chr04_34411842	4	34411842	5.37e-08
GPP	chr04_34412056	4	34412056	5.37e-08
GPP	chr04_34412821	4	34412821	1.09e-07
GPP	chr04_34413192	4	34413192	1.09e-07
GPP	chr04_34413279	4	34413279	5.37e-08
GPP	chr04_34413284	4	34413284	5.37e-08
GPP	chr04_34413486	4	34413486	5.37e-08
GPP	chr04_34414050	4	34414050	5.37e-08
GPP	chr04_34414204	4	34414204	5.37e-08
GPP	chr04_34415580	4	34415580	8.67e-08
GPP	chr04_34415598	4	34415598	5.37e-08
GPP	chr04_34415733	4	34415733	5.37e-08
GPP	chr04_34415788	4	34415788	5.37e-08
GPP	chr04_34416542	4	34416542	5.37e-08
GPP	chr04_34417109	4	34417109	5.37e-08
GPP	chr04_34417243	4	34417243	5.37e-08
GPP	chr04_34417954	4	34417954	5.37e-08
GPP	chr04_34418529	4	34418529	5.37e-08
GPP	chr04_34418701	4	34418701	5.37e-08
GPP	chr04_34419185	4	34419185	8.67e-08
GPP	chr04_34421289	4	34421289	5.37e-08
GPP	chr04_34422057	4	34422057	5.37e-08
GPP	chr04_34423294	4	34423294	8.67e-08
GPP	chr04_34423306	4	34423306	5.37e-08
GPP	chr04_34423854	4	34423854	5.37e-08
GPP	chr04_34423860	4	34423860	5.37e-08
GPP	chr04_34424495	4	34424495	8.67e-08
GPP	chr04_34424496	4	34424496	8.67e-08
GPP	chr04_34424516	4	34424516	8.67e-08
GPP	chr04_34424548	4	34424548	5.37e-08
GPP	chr04_34424576	4	34424576	8.67e-08
GPP	chr04_34424595	4	34424595	8.67e-08
GPP	chr04_34424607	4	34424607	5.37e-08
GPP	chr04_34424615	4	34424615	5.37e-08
GPP	chr04_34424636	4	34424636	8.67e-08
GPP	chr04_34424644	4	34424644	5.37e-08
GPP	chr04_34424699	4	34424699	5.37e-08
GPP	chr04_34424700	4	34424700	5.37e-08
GPP	chr04_34424704	4	34424704	5.37e-08
GPP	chr04_34424732	4	34424732	8.67e-08
GPP	chr04_34424754	4	34424754	8.67e-08
GPP	chr04_34424795	4	34424795	8.67e-08
GPP	chr04_34424801	4	34424801	5.37e-08
GPP	chr04_34424806	4	34424806	5.37e-08
GPP	chr04_34424819	4	34424819	5.37e-08
GPP	chr04_34424839	4	34424839	5.37e-08
GPP	chr04_34424842	4	34424842	5.37e-08
GPP	chr04_34424869	4	34424869	5.37e-08
GPP	chr04_34424876	4	34424876	5.37e-08
GPP	chr04_34424999	4	34424999	5.37e-08
GPP	chr04_34425004	4	34425004	5.37e-08
GPP	chr04_34425011	4	34425011	5.37e-08
GPP	chr04_34425012	4	34425012	5.37e-08
GPP	chr04_34425051	4	34425051	5.37e-08
GPP	chr04_34425062	4	34425062	5.37e-08
GPP	chr04_34425127	4	34425127	5.37e-08
GPP	chr04_34425163	4	34425163	8.67e-08
GPP	chr04_34425203	4	34425203	8.67e-08
GPP	chr04_34425230	4	34425230	8.67e-08
GPP	chr04_34425241	4	34425241	8.67e-08
GPP	chr04_34425922	4	34425922	5.37e-08
GPP	chr04_34426052	4	34426052	5.37e-08
GPP	chr04_34426136	4	34426136	5.37e-08
GPP	chr04_34426201	4	34426201	5.37e-08
GPP	chr04_34426570	4	34426570	8.67e-08
GPP	chr04_34426689	4	34426689	5.37e-08
GPP	chr04_34426725	4	34426725	8.67e-08
GPP	chr04_34426737	4	34426737	5.37e-08
GPP	chr04_34426747	4	34426747	8.67e-08
GPP	chr04_34426754	4	34426754	5.37e-08
GPP	chr04_34426771	4	34426771	5.37e-08
GPP	chr04_34426863	4	34426863	5.37e-08
GPP	chr04_34426891	4	34426891	5.37e-08
GPP	chr04_34426893	4	34426893	5.37e-08
GPP	chr04_34426898	4	34426898	5.37e-08
GPP	chr04_34426911	4	34426911	5.37e-08
GPP	chr04_34426975	4	34426975	5.37e-08
GPP	chr04_34427324	4	34427324	5.37e-08
GPP	chr04_34427408	4	34427408	5.37e-08
GPP	chr04_34427537	4	34427537	5.37e-08
GPP	chr04_34428079	4	34428079	5.37e-08
GPP	chr04_34428463	4	34428463	5.37e-08
GPP	chr04_34429250	4	34429250	5.37e-08
GPP	chr04_34429815	4	34429815	8.67e-08
GPP	chr04_34429993	4	34429993	5.37e-08
GPP	chr04_34430035	4	34430035	5.37e-08
GPP	chr04_34430663	4	34430663	8.67e-08
GPP	chr04_34430694	4	34430694	8.67e-08
GPP	chr04_34431233	4	34431233	8.67e-08
GPP	chr04_34431272	4	34431272	5.37e-08
GPP	chr04_34431416	4	34431416	5.37e-08
GPP	chr04_34431554	4	34431554	8.67e-08
GPP	chr04_34431749	4	34431749	5.37e-08
GPP	chr04_34431911	4	34431911	5.37e-08
GPP	chr04_34432060	4	34432060	5.37e-08
GPP	chr04_34432062	4	34432062	5.37e-08
GPP	chr04_34432098	4	34432098	5.37e-08
GPP	chr04_34432255	4	34432255	8.67e-08
GPP	chr04_34432552	4	34432552	8.67e-08
GPP	chr04_34432661	4	34432661	5.37e-08
GPP	chr04_34432676	4	34432676	5.37e-08
GPP	chr04_34433415	4	34433415	8.67e-08
GPP	chr04_34433766	4	34433766	8.67e-08
GPP	chr04_34433798	4	34433798	8.67e-08
GPP	chr04_34433829	4	34433829	5.37e-08
GPP	chr04_34433851	4	34433851	2.1e-07
GPP	chr04_34433883	4	34433883	5.37e-08
GPP	chr04_34433938	4	34433938	5.37e-08
GPP	chr04_34433972	4	34433972	8.67e-08
GPP	chr04_34434265	4	34434265	8.67e-08
GPP	chr04_34434269	4	34434269	8.67e-08
GPP	chr04_34434294	4	34434294	8.67e-08
GPP	chr04_34434531	4	34434531	8.67e-08
GPP	chr04_34434919	4	34434919	8.67e-08
GPP	chr04_34435422	4	34435422	8.67e-08
GPP	chr04_34435426	4	34435426	8.67e-08
GPP	chr04_34435761	4	34435761	8.67e-08
GPP	chr04_34436235	4	34436235	8.67e-08
GPP	chr04_34436278	4	34436278	8.67e-08
GPP	chr04_34436285	4	34436285	8.67e-08
GPP	chr04_34436430	4	34436430	8.67e-08
GPP	chr04_34436461	4	34436461	5.37e-08
GPP	chr04_34437030	4	34437030	8.67e-08
GPP	chr04_34437097	4	34437097	8.67e-08
GPP	chr04_34438100	4	34438100	8.67e-08
GPP	chr04_34438514	4	34438514	8.67e-08
GPP	chr04_34438542	4	34438542	8.67e-08
GPP	chr04_34438599	4	34438599	8.67e-08
GPP	chr04_34438612	4	34438612	2.72e-07
GPP	chr04_34438634	4	34438634	8.67e-08
GPP	chr04_34438705	4	34438705	8.67e-08
GPP	chr04_34439039	4	34439039	8.67e-08
GPP	chr04_34439165	4	34439165	5.37e-08
GPP	chr04_34439249	4	34439249	8.67e-08
GPP	chr04_34439307	4	34439307	5.37e-08
GPP	chr04_34439357	4	34439357	8.67e-08
GPP	chr04_34439467	4	34439467	8.67e-08
GPP	chr04_34439580	4	34439580	8.67e-08
GPP	chr04_34439600	4	34439600	5.37e-08
GPP	chr04_34439804	4	34439804	8.67e-08
GPP	chr04_34439838	4	34439838	5.37e-08
GPP	chr04_34439860	4	34439860	8.67e-08
GPP	chr04_34439925	4	34439925	8.67e-08
GPP	chr04_34440013	4	34440013	8.67e-08
GPP	chr04_34440101	4	34440101	8.67e-08
GPP	chr04_34440106	4	34440106	8.67e-08
GPP	chr04_34440291	4	34440291	8.67e-08
GPP	chr04_34440452	4	34440452	8.67e-08
GPP	chr04_34440504	4	34440504	8.67e-08
GPP	chr04_34440566	4	34440566	8.67e-08
GPP	chr04_34442042	4	34442042	8.67e-08
GPP	chr04_34442078	4	34442078	5.37e-08
GPP	chr04_34442308	4	34442308	8.67e-08
GPP	chr04_34442635	4	34442635	8.67e-08
GPP	chr04_34443270	4	34443270	5.37e-08
GPP	chr04_34443274	4	34443274	5.37e-08
GPP	chr04_34443280	4	34443280	5.37e-08
GPP	chr04_34443305	4	34443305	5.37e-08
GPP	chr04_34443738	4	34443738	5.37e-08
GPP	chr04_34443751	4	34443751	5.37e-08
GPP	chr04_34444031	4	34444031	8.67e-08
GPP	chr04_34444147	4	34444147	5.37e-08
GPP	chr04_34444270	4	34444270	8.67e-08
GPP	chr04_34444279	4	34444279	8.67e-08
GPP	chr04_34444451	4	34444451	8.67e-08
GPP	chr04_34444476	4	34444476	8.67e-08
GPP	chr04_34444552	4	34444552	8.67e-08
GPP	chr04_34444556	4	34444556	5.37e-08
GPP	chr04_34444582	4	34444582	8.67e-08
GPP	chr04_34444614	4	34444614	8.67e-08
GPP	chr04_34444617	4	34444617	8.67e-08
GPP	chr04_34444667	4	34444667	8.67e-08
GPP	chr04_34444674	4	34444674	8.67e-08
GPP	chr04_34444684	4	34444684	8.67e-08
GPP	chr04_34444750	4	34444750	8.67e-08
GPP	chr04_34444827	4	34444827	8.67e-08
GPP	chr04_34444873	4	34444873	8.67e-08
GPP	chr04_34444976	4	34444976	8.67e-08
GPP	chr04_34446188	4	34446188	8.67e-08
GPP	chr04_34446495	4	34446495	8.67e-08
GPP	chr04_34446496	4	34446496	8.67e-08
GPP	chr04_34446722	4	34446722	1.74e-07
GPP	chr04_34447085	4	34447085	8.67e-08
GPP	chr04_34447250	4	34447250	8.67e-08
GPP	chr04_34447308	4	34447308	8.67e-08
GPP	chr04_34447370	4	34447370	5.37e-08
GPP	chr04_34447416	4	34447416	8.67e-08
GPP	chr04_34447425	4	34447425	8.67e-08
GPP	chr04_34447462	4	34447462	8.67e-08
GPP	chr04_34447473	4	34447473	8.67e-08
GPP	chr04_34447475	4	34447475	8.67e-08
GPP	chr04_34447485	4	34447485	8.67e-08
GPP	chr04_34447496	4	34447496	8.67e-08
GPP	chr04_34447613	4	34447613	8.67e-08
GPP	chr04_34447766	4	34447766	5.37e-08
GPP	chr04_34447912	4	34447912	5.37e-08
GPP	chr04_34448052	4	34448052	8.67e-08
GPP	chr04_34448059	4	34448059	8.67e-08
GPP	chr04_34448116	4	34448116	8.67e-08
GPP	chr04_34448171	4	34448171	8.67e-08
GPP	chr04_34448222	4	34448222	8.67e-08
GPP	chr04_34448230	4	34448230	5.37e-08
GPP	chr04_34448232	4	34448232	8.67e-08
GPP	chr04_34448353	4	34448353	8.67e-08
GPP	chr04_34448409	4	34448409	8.67e-08
GPP	chr04_34448411	4	34448411	5.37e-08
GPP	chr04_34448460	4	34448460	8.67e-08
GPP	chr04_34448891	4	34448891	8.67e-08
GPP	chr04_34448950	4	34448950	5.37e-08
GPP	chr04_34449074	4	34449074	8.67e-08
GPP	chr04_34449079	4	34449079	8.67e-08
GPP	chr04_34449088	4	34449088	8.67e-08
GPP	chr04_34449094	4	34449094	8.67e-08
GPP	chr04_34449102	4	34449102	8.67e-08
GPP	chr04_34449108	4	34449108	8.67e-08
GPP	chr04_34449123	4	34449123	8.67e-08
GPP	chr04_34449138	4	34449138	8.67e-08
GPP	chr04_34449151	4	34449151	8.67e-08
GPP	chr04_34449153	4	34449153	8.67e-08
GPP	chr04_34449158	4	34449158	8.67e-08
GPP	chr04_34449191	4	34449191	8.67e-08
GPP	chr04_34449208	4	34449208	8.67e-08
GPP	chr04_34449236	4	34449236	8.67e-08
GPP	chr04_34449270	4	34449270	8.67e-08
GPP	chr04_34449272	4	34449272	8.67e-08
GPP	chr04_34449384	4	34449384	8.67e-08
GPP	chr04_34449444	4	34449444	8.67e-08
GPP	chr04_34449450	4	34449450	8.67e-08
GPP	chr04_34449467	4	34449467	8.67e-08
GPP	chr04_34449468	4	34449468	8.67e-08
GPP	chr04_34449485	4	34449485	8.67e-08
GPP	chr04_34449541	4	34449541	8.67e-08
GPP	chr04_34449542	4	34449542	8.67e-08
GPP	chr04_34449646	4	34449646	8.67e-08
GPP	chr04_34449652	4	34449652	8.67e-08
GPP	chr04_34449680	4	34449680	4.8e-07
GPP	chr04_34449767	4	34449767	5.37e-08
GPP	chr04_34449786	4	34449786	5.37e-08
GPP	chr04_34449787	4	34449787	8.67e-08
GPP	chr04_34449793	4	34449793	8.67e-08
GPP	chr04_34449801	4	34449801	8.67e-08
GPP	chr04_34449874	4	34449874	8.67e-08
GPP	chr04_34450006	4	34450006	8.67e-08
GPP	chr04_34450215	4	34450215	8.67e-08
GPP	chr04_34450237	4	34450237	5.37e-08
GPP	chr04_34450259	4	34450259	8.67e-08
GPP	chr04_34450306	4	34450306	8.67e-08
GPP	chr04_34450331	4	34450331	8.67e-08
GPP	chr04_34450332	4	34450332	8.67e-08
GPP	chr04_34450343	4	34450343	8.67e-08
GPP	chr04_34450392	4	34450392	8.67e-08
GPP	chr04_34450421	4	34450421	8.67e-08
GPP	chr04_34450460	4	34450460	8.67e-08
GPP	chr04_34450598	4	34450598	4.8e-07
GPP	chr04_34450605	4	34450605	4.8e-07
GPP	chr04_34451488	4	34451488	8.67e-08
GPP	chr04_34451646	4	34451646	8.67e-08
GPP	chr04_34451859	4	34451859	8.67e-08
GPP	chr04_34451879	4	34451879	8.67e-08
GPP	chr04_34452002	4	34452002	4.8e-07
GPP	chr04_34452085	4	34452085	4.8e-07
GPP	chr04_34452127	4	34452127	4.8e-07
GPP	chr04_34452759	4	34452759	4.8e-07
GPP	chr04_34452780	4	34452780	4.8e-07
GPP	chr04_34452854	4	34452854	4.8e-07
GPP	chr04_34452866	4	34452866	4.8e-07
GPP	chr04_34452878	4	34452878	4.8e-07
GPP	chr04_34452916	4	34452916	4.8e-07
GPP	chr04_34452954	4	34452954	4.8e-07
GPP	chr04_34452969	4	34452969	4.8e-07
GPP	chr04_34452977	4	34452977	4.8e-07
GPP	chr04_34452984	4	34452984	4.8e-07
GPP	chr04_34453035	4	34453035	4.8e-07
GPP	chr04_34453085	4	34453085	4.8e-07
GPP	chr04_34453098	4	34453098	4.8e-07
GPP	chr04_34453206	4	34453206	4.8e-07
GPP	chr04_34453220	4	34453220	4.8e-07
GPP	chr04_34453977	4	34453977	4.8e-07
GPP	chr04_34453982	4	34453982	4.8e-07
GPP	chr04_34454009	4	34454009	4.8e-07
GPP	chr04_34454011	4	34454011	4.8e-07
GPP	chr04_34454047	4	34454047	4.8e-07
GPP	chr04_34454559	4	34454559	4.8e-07
GPP	chr04_34455180	4	34455180	4.8e-07
GPP	chr04_34455182	4	34455182	4.8e-07
GPP	chr04_34455186	4	34455186	4.8e-07
GPP	chr04_34455230	4	34455230	4.8e-07
GPP	chr04_34455233	4	34455233	4.8e-07
GPP	chr04_34455238	4	34455238	4.8e-07
GPP	chr04_34455243	4	34455243	4.8e-07
GPP	chr04_34455271	4	34455271	4.8e-07
GPP	chr04_34455298	4	34455298	4.8e-07
GPP	chr04_34455468	4	34455468	4.8e-07
GPP	chr04_34455804	4	34455804	4.8e-07
GPP	chr04_34456182	4	34456182	4.8e-07
GPP	chr04_34456207	4	34456207	9.28e-07
GPP	chr04_34456228	4	34456228	9.28e-07
GPP	chr04_34456327	4	34456327	9.28e-07
GPP	chr04_34456342	4	34456342	9.28e-07
GPP	chr04_34456536	4	34456536	4.8e-07
GPP	chr04_34456654	4	34456654	4.8e-07
GPP	chr04_34456705	4	34456705	4.8e-07
GPP	chr04_34456909	4	34456909	4.8e-07
GPP	chr04_34456957	4	34456957	4.8e-07
GPP	chr04_34457682	4	34457682	4.8e-07
GPP	chr04_34457791	4	34457791	4.8e-07
GPP	chr04_34458336	4	34458336	4.8e-07
GPP	chr04_34458850	4	34458850	4.8e-07
GPP	chr04_34458995	4	34458995	4.8e-07
GPP	chr04_34459194	4	34459194	4.8e-07
GPP	chr04_34459381	4	34459381	4.8e-07
GPP	chr04_34460043	4	34460043	4.8e-07
GPP	chr04_34460157	4	34460157	4.8e-07
GPP	chr04_34460197	4	34460197	4.8e-07
GPP	chr04_34460340	4	34460340	4.8e-07
GPP	chr04_34460348	4	34460348	4.8e-07
GPP	chr04_34460361	4	34460361	4.8e-07
GPP	chr04_34460727	4	34460727	4.8e-07
GPP	chr04_34460817	4	34460817	4.8e-07
GPP	chr04_34461422	4	34461422	4.8e-07
GPP	chr04_34461424	4	34461424	4.8e-07
GPP	chr04_34462187	4	34462187	4.8e-07
GPP	chr04_34462261	4	34462261	4.8e-07
GPP	chr04_34462451	4	34462451	4.8e-07
GPP	chr04_34462593	4	34462593	4.8e-07
GPP	chr04_34463876	4	34463876	4.8e-07
GPP	chr04_34463928	4	34463928	4.8e-07
GPP	chr04_34464108	4	34464108	4.8e-07
GPP	chr04_34464163	4	34464163	4.8e-07
GPP	chr04_34464252	4	34464252	4.8e-07
GPP	chr04_34464281	4	34464281	4.8e-07
GPP	chr04_34464313	4	34464313	4.8e-07
GPP	chr04_34464322	4	34464322	4.8e-07
GPP	chr04_34464325	4	34464325	4.8e-07
GPP	chr04_34464428	4	34464428	4.8e-07
GPP	chr04_34464491	4	34464491	4.8e-07
GPP	chr04_34464504	4	34464504	4.8e-07
GPP	chr04_34464644	4	34464644	4.8e-07
GPP	chr04_34464998	4	34464998	4.8e-07
GPP	chr04_34465168	4	34465168	4.8e-07
GPP	chr04_34465172	4	34465172	4.8e-07
GPP	chr04_34465227	4	34465227	4.8e-07
GPP	chr04_34465274	4	34465274	4.8e-07
GPP	chr04_34465292	4	34465292	4.8e-07
GPP	chr04_34465315	4	34465315	4.8e-07
GPP	chr04_34465603	4	34465603	4.8e-07
GPP	chr04_34465624	4	34465624	4.8e-07
GPP	chr04_34465626	4	34465626	4.8e-07
GPP	chr04_34465940	4	34465940	4.8e-07
GPP	chr04_34466255	4	34466255	4.8e-07
GPP	chr04_34466279	4	34466279	4.8e-07
GPP	chr04_34466424	4	34466424	4.8e-07
GPP	chr04_34466594	4	34466594	4.8e-07
GPP	chr04_34466626	4	34466626	4.8e-07
GPP	chr04_34466630	4	34466630	4.8e-07
GPP	chr04_34466676	4	34466676	4.8e-07
GPP	chr04_34467060	4	34467060	4.8e-07
GPP	chr04_34467214	4	34467214	4.8e-07
GPP	chr04_34467529	4	34467529	4.8e-07
GPP	chr04_34467694	4	34467694	4.8e-07
GPP	chr04_34467704	4	34467704	4.8e-07
GPP	chr04_34467741	4	34467741	4.8e-07
GPP	chr04_34467793	4	34467793	4.8e-07
GPP	chr04_34467856	4	34467856	4.8e-07
GPP	chr04_34467960	4	34467960	4.8e-07
GPP	chr04_34467977	4	34467977	4.8e-07
GPP	chr04_34468068	4	34468068	4.8e-07
GPP	chr04_34468159	4	34468159	4.8e-07
GPP	chr04_34468178	4	34468178	4.8e-07
GPP	chr04_34468331	4	34468331	4.8e-07
GPP	chr04_34468340	4	34468340	4.8e-07
GPP	chr04_34468419	4	34468419	4.8e-07
GPP	chr04_34468737	4	34468737	4.8e-07
GPP	chr04_34468738	4	34468738	4.8e-07
GPP	chr04_34469603	4	34469603	4.8e-07
GPP	chr04_34469624	4	34469624	4.8e-07
GPP	chr04_34470026	4	34470026	4.8e-07
GPP	chr04_34470051	4	34470051	4.8e-07
GPP	chr04_34470384	4	34470384	4.8e-07
GPP	chr04_34471833	4	34471833	4.8e-07
GPP	chr04_34472959	4	34472959	4.8e-07
GPP	chr04_34473280	4	34473280	4.8e-07
GPP	chr04_34474694	4	34474694	4.8e-07
GPP	chr04_34475694	4	34475694	4.8e-07
GPP	chr04_34477098	4	34477098	4.8e-07
GPP	chr04_34477637	4	34477637	4.8e-07
GPP	chr04_34477697	4	34477697	4.8e-07
GPP	chr04_34478063	4	34478063	4.8e-07
GPP	chr04_34478640	4	34478640	4.8e-07
GPP	chr04_34478921	4	34478921	4.8e-07
GPP	chr04_34479207	4	34479207	4.8e-07
GPP	chr04_34479281	4	34479281	4.8e-07
GPP	chr04_34479581	4	34479581	4.8e-07
GPP	chr04_34479596	4	34479596	4.8e-07
GPP	chr04_34479705	4	34479705	4.8e-07
GPP	chr04_34479735	4	34479735	4.8e-07
GPP	chr04_34479876	4	34479876	4.8e-07
GPP	chr04_34480315	4	34480315	4.8e-07
GPP	chr04_34481148	4	34481148	4.8e-07
GPP	chr04_34481660	4	34481660	4.8e-07
GPP	chr04_34481938	4	34481938	4.8e-07
GPP	chr04_34482075	4	34482075	4.8e-07
GPP	chr04_34482138	4	34482138	4.8e-07
GPP	chr04_34482794	4	34482794	4.8e-07
GPP	chr04_34483821	4	34483821	4.8e-07
GPP	chr04_34484037	4	34484037	4.8e-07
GPP	chr04_34484866	4	34484866	5.34e-07
GPP	chr04_34484867	4	34484867	4.8e-07
GPP	chr04_34485766	4	34485766	4.8e-07
GPP	chr04_34486806	4	34486806	4.8e-07
GPP	chr04_34486888	4	34486888	4.8e-07
GPP	chr04_34487044	4	34487044	4.8e-07
GPP	chr04_34487282	4	34487282	4.8e-07
GPP	chr04_34488128	4	34488128	4.8e-07
GPP	chr04_34488191	4	34488191	4.8e-07
GPP	chr04_34488207	4	34488207	4.8e-07
GPP	chr04_34488211	4	34488211	4.8e-07
GPP	chr04_34488257	4	34488257	4.8e-07
GPP	chr04_34488303	4	34488303	4.8e-07
GPP	chr04_34488383	4	34488383	4.8e-07
GPP	chr04_34488417	4	34488417	4.8e-07
GPP	chr04_34488442	4	34488442	4.8e-07
GPP	chr04_34488450	4	34488450	4.8e-07
GPP	chr04_34488499	4	34488499	4.8e-07
GPP	chr04_34488506	4	34488506	4.8e-07
GPP	chr04_34488903	4	34488903	4.8e-07
GPP	chr04_34489043	4	34489043	4.8e-07
GPP	chr04_34489260	4	34489260	4.8e-07
GPP	chr04_34489309	4	34489309	4.8e-07
GPP	chr04_34489349	4	34489349	4.8e-07
GPP	chr04_34489355	4	34489355	4.8e-07
GPP	chr04_34489451	4	34489451	4.8e-07
GPP	chr04_34489469	4	34489469	4.8e-07
GPP	chr04_34489503	4	34489503	4.8e-07
GPP	chr04_34489549	4	34489549	4.8e-07
GPP	chr04_34489589	4	34489589	4.8e-07
GPP	chr04_34489618	4	34489618	4.8e-07
GPP	chr04_34489696	4	34489696	4.8e-07
GPP	chr04_34490122	4	34490122	9.28e-07
GPP	chr04_34490450	4	34490450	4.8e-07
GPP	chr04_34490779	4	34490779	4.8e-07
GPP	chr04_34490979	4	34490979	4.8e-07
GPP	chr04_34491166	4	34491166	4.8e-07
GPP	chr04_34491389	4	34491389	4.8e-07
GPP	chr04_34492247	4	34492247	4.8e-07
GPP	chr04_34492406	4	34492406	4.8e-07
GPP	chr04_34492567	4	34492567	4.8e-07
GPP	chr04_34493288	4	34493288	4.8e-07
GPP	chr04_34494841	4	34494841	4.8e-07
GPP	chr04_34494971	4	34494971	4.8e-07
GPP	chr04_34495165	4	34495165	4.8e-07
GPP	chr04_34495674	4	34495674	6.13e-07
GPP	chr04_34496395	4	34496395	4.8e-07
GPP	chr04_34497277	4	34497277	4.8e-07
GPP	chr04_34497307	4	34497307	4.8e-07
GPP	chr04_34497546	4	34497546	4.8e-07
GPP	chr04_34498571	4	34498571	4.8e-07
GPP	chr04_34498613	4	34498613	4.8e-07
GPP	chr04_34498745	4	34498745	4.8e-07
GPP	chr04_34499852	4	34499852	4.8e-07
GPP	chr04_34500639	4	34500639	4.8e-07
GPP	chr04_34500796	4	34500796	4.8e-07
GPP	chr04_34500823	4	34500823	4.8e-07
GPP	chr04_34500837	4	34500837	4.8e-07
GPP	chr04_34500881	4	34500881	4.8e-07
GPP	chr04_34500894	4	34500894	4.8e-07
GPP	chr04_34500899	4	34500899	4.8e-07
GPP	chr04_34500985	4	34500985	6.13e-07
GPP	chr04_34501071	4	34501071	4.8e-07
GPP	chr04_34501078	4	34501078	4.8e-07
GPP	chr04_34501210	4	34501210	4.8e-07
GPP	chr04_34501828	4	34501828	4.8e-07
GPP	chr04_34502252	4	34502252	4.8e-07
GPP	chr04_34502420	4	34502420	4.8e-07
GPP	chr04_34502467	4	34502467	4.8e-07
GPP	chr04_34502479	4	34502479	4.8e-07
GPP	chr04_34503908	4	34503908	4.8e-07
GPP	chr04_34503921	4	34503921	4.8e-07
GPP	chr04_34503943	4	34503943	4.8e-07
GPP	chr04_34504104	4	34504104	4.8e-07
GPP	chr04_34504326	4	34504326	4.8e-07
GPP	chr04_34504368	4	34504368	4.8e-07
GPP	chr04_34504640	4	34504640	4.8e-07
GPP	chr04_34504780	4	34504780	4.8e-07
GPP	chr04_34505023	4	34505023	4.8e-07
GPP	chr04_34505473	4	34505473	4.8e-07
GPP	chr04_34505751	4	34505751	4.8e-07
GPP	chr04_34506695	4	34506695	4.8e-07
GPP	chr04_34506731	4	34506731	4.8e-07
GPP	chr04_34507963	4	34507963	4.8e-07
GPP	chr04_34510101	4	34510101	4.8e-07
GPP	chr04_34510428	4	34510428	4.8e-07
GPP	chr04_34510662	4	34510662	4.8e-07
GPP	chr04_34511277	4	34511277	4.8e-07
GPP	chr04_34511481	4	34511481	4.8e-07
GPP	chr04_34511693	4	34511693	4.8e-07
GPP	chr04_34511736	4	34511736	4.8e-07
GPP	chr04_34512136	4	34512136	4.8e-07
GPP	chr04_34513624	4	34513624	4.8e-07
GPP	chr04_34514124	4	34514124	4.8e-07
GPP	chr04_34515116	4	34515116	4.8e-07
GPP	chr04_34515391	4	34515391	4.8e-07
GPP	chr04_34516825	4	34516825	4.8e-07
GPP	chr04_34517668	4	34517668	4.8e-07
GPP	chr04_34518304	4	34518304	6.13e-07
GPP	chr04_34518337	4	34518337	4.8e-07
GPP	chr04_34518353	4	34518353	4.8e-07
GPP	chr04_34518404	4	34518404	6.13e-07
GPP	chr04_34518456	4	34518456	4.8e-07
GPP	chr04_34518589	4	34518589	4.8e-07
GPP	chr04_34518620	4	34518620	4.8e-07
GPP	chr04_34518686	4	34518686	6.13e-07
GPP	chr04_34518704	4	34518704	6.13e-07
GPP	chr04_34518866	4	34518866	6.13e-07
GPP	chr04_34518923	4	34518923	4.8e-07
GPP	chr04_34519029	4	34519029	4.8e-07
GPP	chr04_34519084	4	34519084	4.8e-07
GPP	chr04_34519233	4	34519233	4.8e-07
GPP	chr04_34520043	4	34520043	4.8e-07
GPP	chr04_34520670	4	34520670	6.13e-07
GPP	chr04_34520942	4	34520942	4.8e-07
GPP	chr04_34521527	4	34521527	4.8e-07
GPP	chr04_34523387	4	34523387	4.8e-07
GPP	chr04_34524996	4	34524996	4.8e-07
GPP	chr04_34525173	4	34525173	6.13e-07
GPP	chr04_34525336	4	34525336	4.8e-07
GPP	chr04_34525424	4	34525424	4.8e-07
GPP	chr04_34525476	4	34525476	6.13e-07
GPP	chr04_34525987	4	34525987	4.8e-07
GPP	chr04_34527631	4	34527631	6.13e-07
GPP	chr04_34527740	4	34527740	4.8e-07
GPP	chr04_34527750	4	34527750	4.8e-07
GPP	chr04_34527768	4	34527768	4.8e-07
GPP	chr04_34527894	4	34527894	4.8e-07
GPP	chr04_34527956	4	34527956	4.8e-07
GPP	chr04_34527973	4	34527973	6.13e-07
GPP	chr04_34527991	4	34527991	4.8e-07
GPP	chr04_34528003	4	34528003	4.8e-07
GPP	chr04_34528087	4	34528087	6.13e-07
GPP	chr04_34528090	4	34528090	4.8e-07
GPP	chr04_34528125	4	34528125	4.8e-07
GPP	chr04_34528416	4	34528416	4.8e-07
GPP	chr04_34528695	4	34528695	4.8e-07
GPP	chr04_34528730	4	34528730	4.8e-07
GPP	chr04_34528754	4	34528754	4.8e-07
GPP	chr04_34528779	4	34528779	4.8e-07
GPP	chr04_34528781	4	34528781	4.8e-07
GPP	chr04_34528829	4	34528829	4.8e-07
GPP	chr04_34528897	4	34528897	4.8e-07
GPP	chr04_34528999	4	34528999	4.8e-07
GPP	chr04_34529398	4	34529398	4.8e-07
GPP	chr04_34529898	4	34529898	6.13e-07
[truncated: 1,594 more rows]
